# Supplementary material for: Alpha, Beta and Gamma Taxonomy of Biocontrol Agent Diaeretiella rapae (Hymenoptera, Braconidae)
Source: Insects. 2025 Jul 18;16(7):736. doi: 10.3390/insects16070736 (PMC12295716; doi:10.3390/insects16070736)
Supplement: Supplementary file 1 [file insects-16-00736-s001.zip]

Archive with 1 entries (1 files):
- insects-3684985-supplementary.xlsx
