# Supplementary material for: Alpha, Beta and Gamma Taxonomy of Biocontrol Agent Diaeretiella rapae (Hymenoptera, Braconidae)
Source: Insects. 2025 Jul 18;16(7):736. doi: 10.3390/insects16070736 (PMC12295716; doi:10.3390/insects16070736)
Supplement: Supplementary file 1 [file insects-16-00736-s001.zip › insects-3684985-supplementary.xlsx]

## Sheet: S1
Country	Locality	Date	Plant	Aphid
Belgium			Brassica juncea	Brevicoryne brassicae, Aulacorthum solani	5♀, 4♂
Belgium			Sinapis alba	Brevicoryne brassicae, Myzus persicae, Myzus ascalonicus	2♀
Belgium			Chenopodium album	Hayhurstia atriplicis	7♀6♂
Belgium		2015-08-20	Chenopodium album	Hayhurstia atriplicis	4♀, 2♂
Belgium		2015-10-05	Capsella bursa-pastoris	Aphis craccivora, Aphis gossypi, Lipaphis erysimi	4♂
Belgium		2015-10-22	Capsella bursa-pastoris	Aphis craccivora, Aphis. nasturtii, Lipaphis erysimi	1♂
Belgium					19♀7♂
Greece	Athens Benaki	2015-05-05	Santolina sp.	Brachycaudus helichrysi	4♀,1♂
Greece	Kyparissia	2010-05-01	Parietaria diffusa	Aphis parietariae	3♀,1♂
Greece	Kyparissia	2010-05-01	Piptatherum miliaceum	S.avenae	16♀,14♂
Greece	Kyparissia	2010-05-02	Sinapis sp.	Myzus persicae	6♀,26♂
Italy	Alps, passo San Jorio	04/06/2021.			2♀
Montenegro	Bar	2011-05-24	Hibiscus rosa-sinensis	Aphis gossypii	1♂
Montenegro	Bar	2011-05-24	Silene latifolia	Brachycaudus sp.	1♀
Montenegro	Durmitor, Crno jezero	15.8.1997.	Arabis alpina	Hayhurstia sp.	2♀
Montenegro	Kruče	2011-05-23	Spartium junceum		1♀
Montenegro	Petrovac	2011-05-24	Chaenopodium sp.	Aphis fabae	2♀
Montenegro	Tivat	2011-05-25	Raphanus sativus	Aulacorthum solani, Brevicoryne brassicae	111♀76♂
Montenegro	Tivat	2011-05-25	Raphanus sativus	Brevicoryne brassicae	276♀181♂
Russia	Belgorod, Borisovka	2001-11-10	Brassica sp.		9♀5♂
Serbia	Beljanica	2.8.1996.	Brassica oleracea var. capitata	Brevicoryne brassicae	4♀,4♂
Serbia	Beograd	17.6.1995.	Capsicum anuum	Myzus persicae	2♀3♂
Serbia	Beograd - Radmilovac	5.10.1995.	Brassica oleracea var. gemifera	Brevicoryne brassicae	1♀1♂
Serbia	Beograd, bul. Despota Stefana	29.6.2015	Brassicaceae	Myzus persicae	1♀, 1♂
Serbia	Beograd-Radmilovac	22.6.1995.	Brassica oleracea	Brevicoryne brassicae	9♀3♂
Serbia	Beograd-Radmilovac	22.6.1995.	Brassica oleracea var. napus	Brevicoryne brassicae	7♀5♂
Serbia	Beograd-Radmilovac	22.6.1995.	Raphanus sativus	Brevicoryne brassicae	10♀3♂
Serbia	Gadžin Han, Ovsinjinac	13.04.2016	Alliaria petiolata	Brevycorine brassicae	12♂
Serbia	Lugavčina	25.5.1989.	Brassica oleracea var. oleifera	Brevicoryne brassicae	1♀
Serbia	Matejevac	2010-06-03	Daucus sp.		1♀
Serbia	Niš	2012-06-27	Raphanus raphanistrum	Brevicorinae brasicae	32♀, 31♂
Serbia	Niš-Sićevo	2010-05-29	Triricum vulgare	Sitobion avenae, D. noxia	1♂
Serbia	Pančevo	19.6.1995.	Ruta graveolens	Brevicoryne brassicae	3♀1♂
Serbia	Smederevo-Godomin	17.5.1994.	Brassica oleracea	Brevicoryne brassicae	1♀1♂
Serbia	Umčari	2015-10-22	Brassica oleracea var. capitata	Brevicoryne brassicae	35♀, 32♂
Serbia	Vlasinsko jezero	24.7.1990.	Rumex sp.	Brachycaudus helichrysi	1♂
Serbia	Zemun	14.10. 1991.	Brassica oleracea	Brevicoryne brassicae	8♀2♂
Slovenia	Hrvatini	2008-11-20	Brassica oleracea var. botrytis	Brevicoryne brassicae	1♀
Slovenia	Hrvatini	2008-11-20	Brassica oleracea var. capitata	Brevicoryne brassicae	4♂
Slovenia	Lucija	2009-04-16	Cynara scolymus		1♂
Slovenia	Radovljica	2009-07-14	Brassica oleracea var. capitata	Brevycorine brassicae	1♀
Slovenia	Radovljica	2009-07-14	Sinapis alba	Lipaphis sp.	1♀, 2♂
Turkey	Aylah-20	2016-06-03	Brassica sp.	Brevicoryne brassicae	3♀
Turkey	Canakkale- City center	27.04.2017.			2♀ ; 3♂
Turkey	Canakkale- Geyikli	31.03.2017.	Brassica oleracea	Brevicoryne brassicae	300♀ ; 140♂
Turkey	Canakkale- Helileli	05.12.2017.	Brassica oleracea	Brevicoryne brassicae	151♀ ; 107♂
Turkey	Canakkale- Musakoy	31.05.2017.	Chenopodium album		7♀ ; 9♂
Turkey	Fatlah-18		Brassica sp.	Brevicoryne brassicae	1♀ ; 1♂
Turkey	Fatlah-34	2016-05-02	Brassica sp.	Brevicoryne brassicae	3♀ ; 2♂
Turkey	Fatlah-41	2016-05-03	Brassica sp.	Brevicoryne brassicae	3♀ ; 1♂
Turkey	Gamlah-6		Brassica sp.	Brevicoryne brassicae	1♂
Turkey	Gaylah-13	2016-06-04	Brassica sp.	Brevicoryne brassicae	2♀ ; 1♂
Turkey	Gollah-13	2016-07-22	Brassica sp.	Brevicoryne brassicae	2♀
Turkey	Iklah-5	2016-06-02	Brassica sp.	Brevicoryne brassicae	1♀ ; 3♂
Turkey	Kumlah-10	2016-05-27	Brassica sp.	Brevicoryne brassicae	8♀4♂
Turkey	Maras	29.04.2016.	Crambe orientalis	Brevicoryne?	11♀; 7♂
Turkey	Orlah-22	2016-04-30	Brassica sp.	Brevicoryne brassicae	2♀ ; 1♂
Turkey	Orlah-7	2016-05-01	Brassica sp.	Brevicoryne brassicae	4♀
Turkey	Unlah	2016-04-23	Brassica sp.	Brevicoryne brassicae	5♀ ; 1♂
Turkey		1905-07-05	Cucumis sativus	Aphis gossypii	1♀
Turkey		1905-07-06	Capsicum annuum	Myzus (Nectarosiphon) persicae	2♀3♂
Turkey		1905-07-06	Lycopersicum esculentum	Myzus (Nectarosiphon) persicae, Aphis gossypii	1♂
Turkey		1905-07-06	Lycopersicum esculentum	Aphis fabae	1♀
Turkey		1905-07-06	Lycopersicum esculentum	Aphis gossypii	1♀
Turkey		2009-05-12	Vitis vinifera	Aphis gossypii	1♀
Turkey		2009-06-05	Vitis vinifera	Aphis fabae	1♀
Serbia	Alibunar	2021-05-25	Brassica napus	Myzus persicae	79♀53♂
Serbia	Deliblatska peščara	2021-05-05	Brassica napus	Myzus persicae	2♀,1♂
Serbia	Deliblatska peščara	2021-05-25	Brassica napus	Myzus persicae	41♀21♂
Serbia	Deliblatska peščara	2021-06-14	Brassica napus	Myzus persicae	2♀
Serbia	Kačarevo	2021-05-05	Brassica napus	Myzus persicae	1♀
Serbia	Kačarevo	2021-05-27	Brassica napus	Myzus persicae	3♀,2♂
Serbia	Kačarevo	2021-06-15	Brassica napus	Myzus persicae	28♀24♂
Serbia	Padina	2021-05-06	Brassica napus	Myzus persicae	1♀,2♂
Serbia	Padina	2021-05-25	Brassica napus	Myzus persicae	10♀,4♂
Serbia	Padina	2021-05-26	Brassica napus	Myzus persicae	8♀,4♂
Serbia	Padina	2021-05-27	Brassica napus	Myzus persicae	56♀20♂
Serbia	Padina	2021-06-15	Brassica napus	Myzus persicae	21♀22♂
Serbia	Padina	2021-06-16	Brassica napus	Myzus persicae	74♀56♂
Serbia	Padina	2025-05-05	Brassica napus	Myzus persicae	1♂
Serbia	Samoš	2021-05-27	Brassica napus	Myzus persicae	24♀,18♂
Serbia	Samoš	2021-06-16	Brassica napus	Myzus persicae	6♀,1♂
Serbia	Stari Tamiš	2021-06-15	Brassica napus	Myzus persicae	5♀,3♂
Serbia		2021-05-25	Brassica napus		12♀,14♂
Montenegro	Durmitor- Žabljak	23.08.1990.	Silenae vulgaris	Hayhurstia cadiva	2♂
Serbia	Sel. Pustare	08.09.1995.	Brassica oleracea	Brevicoryne brassicae	5♀36♂
Serbia	Bela Crkva	20.04.1995.			1♂
Serbia	Beograd	08.08.1992.			7♂
Serbia	Užice- Ponikovica	18.07.1996.	Brassica oleracea	Brevicoryne brassicae	1♀2♂
Croatia	Umag	05.06.1989.	Capsella sp.		2♀1♂
Croatia	Umag	05.06.1989.	Barbarla sp.		1♀
Croatia	Umag	08.06.1989.			1♀
Montenegro	Durmitor- Crno jezero	15.08.1997.	Arabis alpina	Hayhurstia sp.	1♀
Serbia	Kopaonik	19.08.1998.	Chenopodium album	Hayhurstia atriplicis	2♀
Serbia	Smederevska Palanka	07.06.1995.	Brassica oleracea	Brevicoryne brassicae	243♀97♂
Srbija	Beograd- Studentski grad	19.04. 2001.	Lonicera sp.	Hyadaphis foeniculi	1♀
Srbija	Beograd- Bežanija	05.06.1996.	Brassica oleracea	Myzus persicae	1♀1♂
Srbija	Apatin- Prigrevica	27.09.1997.	Brassica oleracea var. gongylodes	Brevicoryne brassicae	1♀1♂
Srbija	Kovačica	22.06.1997.	Brassica oleracea	Brevicoryne brassicae	1♂
Srbija	Apatin- Prigrevica	27.09.1997.	Brassica oleracea	Brevicoryne brassicae	2♂
Srbija	Kikinda	23.06.1997.	Brassica oleracea var. gongylodes	Brevicoryne brassicae	10♂
Srbija	Kikinda	23.06.1997.	Brassica oleracea	Brevicoryne brassicae	3♂
Slovenija	Ljubljana	26.11.2006.	Eruca sativa	Myzus persicae	4♀6♂
Slovenija	Ljubljana	25.10.2006.	Brassica sp.	Myzus persicae
Slovenija	Ljubljana	25.10.2006.	Brassica oleracea var. italica	Brevicoryne brassicacae	6♀7♂

## Sheet: S2
GenBank	local code	Haplotype	Plant	Aphid	Country	Reference	DOI
HM423448.1	gvc12516-1L	17			Australia	International Barcode of Life (iBOL)
HQ724536.1		2		Brevycoryne brassicae	Switezerland	Sandrock, C., Schirrmeister, B. E., & Vorburger, C. (2011). Evolution of reproductive mode variation and host associations in a sexual-asexual complex of aphid parasitoids. BMC evolutionary biology, 11, 1-20.	https://doi.org/10.1186/1471-2148-11-348
JF730316.1	FUM21	2			Iran	Darsouei,R., Karimi,J. and Modares Awal,M. Direct Submission
JN620613.1	DArap5A2	2		Brevicoryne brassicae	France	Derocles, S. A., Le Ralec, A., Plantegenest, M., Chaubet, B., Cruaud, C., Cruaud, A., & RASPLUS, J. Y. (2012). Identification of molecular markers for DNA barcoding in the Aphidiinae (Hym. Braconidae). Molecular Ecology Resources, 12(2), 197-208.	https://doi.org/10.1111/j.1755-0998.2011.03083.x
JN620614.1	DArap5A1	2		Brevicoryne brassicae	France	Derocles, S. A., Le Ralec, A., Plantegenest, M., Chaubet, B., Cruaud, C., Cruaud, A., & RASPLUS, J. Y. (2012). Identification of molecular markers for DNA barcoding in the Aphidiinae (Hym. Braconidae). Molecular Ecology Resources, 12(2), 197-208.	https://doi.org/10.1111/j.1755-0998.2011.03083.x
JN620615.1	DArap08A	2		Hayhurstia atriplicis	France	Derocles, S. A., Le Ralec, A., Plantegenest, M., Chaubet, B., Cruaud, C., Cruaud, A., & RASPLUS, J. Y. (2012). Identification of molecular markers for DNA barcoding in the Aphidiinae (Hym. Braconidae). Molecular Ecology Resources, 12(2), 197-208.	https://doi.org/10.1111/j.1755-0998.2011.03083.x
JN620616.1	DArap08B	2		Hayhurstia atriplicis	France	Derocles, S. A., Le Ralec, A., Plantegenest, M., Chaubet, B., Cruaud, C., Cruaud, A., & RASPLUS, J. Y. (2012). Identification of molecular markers for DNA barcoding in the Aphidiinae (Hym. Braconidae). Molecular Ecology Resources, 12(2), 197-208.	https://doi.org/10.1111/j.1755-0998.2011.03083.x
JQ723412.1	DArap.svaA	2			Norway	Chaubet, B., Derocles, S. A., Hulle, M., Le Ralec, A., Outreman, Y., Simon, J. C., & Tomanović, Ž. (2013). Two new species of aphid parasitoids (Hymenoptera, Braconidae, Aphidiinae) from the high arctic (Spitsbergen, Svalbard). Zoologischer Anzeiger-A Journal of Comparative Zoology, 252(1), 34-40.	https://doi.org/10.1016/j.jcz.2012.03.001
JQ723413.1	DArap.svaB	2			Norway	Chaubet, B., Derocles, S. A., Hulle, M., Le Ralec, A., Outreman, Y., Simon, J. C., & Tomanović, Ž. (2013). Two new species of aphid parasitoids (Hymenoptera, Braconidae, Aphidiinae) from the high arctic (Spitsbergen, Svalbard). Zoologischer Anzeiger-A Journal of Comparative Zoology, 252(1), 34-40.	https://doi.org/10.1016/j.jcz.2012.03.001
JQ723414.1	DArap.svaC	2			Norway	Chaubet, B., Derocles, S. A., Hulle, M., Le Ralec, A., Outreman, Y., Simon, J. C., & Tomanović, Ž. (2013). Two new species of aphid parasitoids (Hymenoptera, Braconidae, Aphidiinae) from the high arctic (Spitsbergen, Svalbard). Zoologischer Anzeiger-A Journal of Comparative Zoology, 252(1), 34-40.	https://doi.org/10.1016/j.jcz.2012.03.001
KP983675.1	2014Drap-4A	2	Brassica sp.	Brevicoryne brassicae	France	Derocles, S. A., Plantegenest, M., RASPLUS, J. Y., Marie, A., Evans, D. M., Lunt, D. H., & Le Ralec, A. (2016). Are generalist Aphidiinae (Hym. Braconidae) mostly cryptic species complexes?. Systematic Entomology, 41(2), 379-391.	https://doi.org/10.1111/syen.12160
KP983676.1	2014Drap-4B	2	Brassica sp.	Brevicoryne brassicae	France	Derocles, S. A., Plantegenest, M., RASPLUS, J. Y., Marie, A., Evans, D. M., Lunt, D. H., & Le Ralec, A. (2016). Are generalist Aphidiinae (Hym. Braconidae) mostly cryptic species complexes?. Systematic Entomology, 41(2), 379-391.	https://doi.org/10.1111/syen.12160
KP983677.1	2014Drap-4C	2	Brassica sp.	Brevicoryne brassicae	France	Derocles, S. A., Plantegenest, M., RASPLUS, J. Y., Marie, A., Evans, D. M., Lunt, D. H., & Le Ralec, A. (2016). Are generalist Aphidiinae (Hym. Braconidae) mostly cryptic species complexes?. Systematic Entomology, 41(2), 379-391.	https://doi.org/10.1111/syen.12160
KP983678.1	2014Drap-5A	2	Brassica sp.	Brevicoryne brassicae	France	Derocles, S. A., Plantegenest, M., RASPLUS, J. Y., Marie, A., Evans, D. M., Lunt, D. H., & Le Ralec, A. (2016). Are generalist Aphidiinae (Hym. Braconidae) mostly cryptic species complexes?. Systematic Entomology, 41(2), 379-391.	https://doi.org/10.1111/syen.12160
KP983679.1	2014Drap-5B	2	Brassica sp.	Brevicoryne brassicae	France	Derocles, S. A., Plantegenest, M., RASPLUS, J. Y., Marie, A., Evans, D. M., Lunt, D. H., & Le Ralec, A. (2016). Are generalist Aphidiinae (Hym. Braconidae) mostly cryptic species complexes?. Systematic Entomology, 41(2), 379-391.	https://doi.org/10.1111/syen.12160
KP983680.1	2014Drap-5C	2	Brassica sp.	Brevicoryne brassicae	France	Derocles, S. A., Plantegenest, M., RASPLUS, J. Y., Marie, A., Evans, D. M., Lunt, D. H., & Le Ralec, A. (2016). Are generalist Aphidiinae (Hym. Braconidae) mostly cryptic species complexes?. Systematic Entomology, 41(2), 379-391.	https://doi.org/10.1111/syen.12160
KP983681.1	2014Drap-6A	2	Brassica sp.	Brevicoryne brassicae	France	Derocles, S. A., Plantegenest, M., RASPLUS, J. Y., Marie, A., Evans, D. M., Lunt, D. H., & Le Ralec, A. (2016). Are generalist Aphidiinae (Hym. Braconidae) mostly cryptic species complexes?. Systematic Entomology, 41(2), 379-391.	https://doi.org/10.1111/syen.12160
KP983682.1	2014Drap-6B	2	Brassica sp.	Brevicoryne brassicae	France	Derocles, S. A., Plantegenest, M., RASPLUS, J. Y., Marie, A., Evans, D. M., Lunt, D. H., & Le Ralec, A. (2016). Are generalist Aphidiinae (Hym. Braconidae) mostly cryptic species complexes?. Systematic Entomology, 41(2), 379-391.	https://doi.org/10.1111/syen.12160
KP983683.1	2014Drap-6C	2	Brassica sp.	Brevicoryne brassicae	France	Derocles, S. A., Plantegenest, M., RASPLUS, J. Y., Marie, A., Evans, D. M., Lunt, D. H., & Le Ralec, A. (2016). Are generalist Aphidiinae (Hym. Braconidae) mostly cryptic species complexes?. Systematic Entomology, 41(2), 379-391.	https://doi.org/10.1111/syen.12160
KP983684.1	2014Drap-7A	2	Brassica sp.	Brevicoryne brassicae	United kingdom	Derocles, S. A., Plantegenest, M., RASPLUS, J. Y., Marie, A., Evans, D. M., Lunt, D. H., & Le Ralec, A. (2016). Are generalist Aphidiinae (Hym. Braconidae) mostly cryptic species complexes?. Systematic Entomology, 41(2), 379-391.	https://doi.org/10.1111/syen.12160
KP983685.1	2014Drap-7B	2	Brassica sp.	Brevicoryne brassicae	United kingdom	Derocles, S. A., Plantegenest, M., RASPLUS, J. Y., Marie, A., Evans, D. M., Lunt, D. H., & Le Ralec, A. (2016). Are generalist Aphidiinae (Hym. Braconidae) mostly cryptic species complexes?. Systematic Entomology, 41(2), 379-391.	https://doi.org/10.1111/syen.12160
KP983686.1	2014Drap-7C	2	Brassica sp.	Brevicoryne brassicae	United kingdom	Derocles, S. A., Plantegenest, M., RASPLUS, J. Y., Marie, A., Evans, D. M., Lunt, D. H., & Le Ralec, A. (2016). Are generalist Aphidiinae (Hym. Braconidae) mostly cryptic species complexes?. Systematic Entomology, 41(2), 379-391.	https://doi.org/10.1111/syen.12160
KP983687.1	2014Drap-8A	2	Brassica sp.	Myzus persicae	United kingdom	Derocles, S. A., Plantegenest, M., RASPLUS, J. Y., Marie, A., Evans, D. M., Lunt, D. H., & Le Ralec, A. (2016). Are generalist Aphidiinae (Hym. Braconidae) mostly cryptic species complexes?. Systematic Entomology, 41(2), 379-391.	https://doi.org/10.1111/syen.12160
KP983688.1	2014Drap-8B	2	Brassica sp.	Myzus persicae	United kingdom	Derocles, S. A., Plantegenest, M., RASPLUS, J. Y., Marie, A., Evans, D. M., Lunt, D. H., & Le Ralec, A. (2016). Are generalist Aphidiinae (Hym. Braconidae) mostly cryptic species complexes?. Systematic Entomology, 41(2), 379-391.	https://doi.org/10.1111/syen.12160
KP983689.1	2014Drap-8C	2	Brassica sp.	Myzus persicae	United kingdom	Derocles, S. A., Plantegenest, M., RASPLUS, J. Y., Marie, A., Evans, D. M., Lunt, D. H., & Le Ralec, A. (2016). Are generalist Aphidiinae (Hym. Braconidae) mostly cryptic species complexes?. Systematic Entomology, 41(2), 379-391.	https://doi.org/10.1111/syen.12160
KR782824.1	BIOUG09635-G09	2			Canada	Hebert, P. D., Ratnasingham, S., Zakharov, E. V., Telfer, A. C., Levesque-Beaudin, V., Milton, M. A., ... & DeWaard, J. R. (2016). Counting animal species with DNA barcodes: Canadian insects. Philosophical Transactions of the Royal Society B: Biological Sciences, 371(1702), 20150333.	https://doi.org/10.1098/rstb.2015.0333
KR786363.1	BIOUG10074-A09	2			Canada	Hebert, P. D., Ratnasingham, S., Zakharov, E. V., Telfer, A. C., Levesque-Beaudin, V., Milton, M. A., ... & DeWaard, J. R. (2016). Counting animal species with DNA barcodes: Canadian insects. Philosophical Transactions of the Royal Society B: Biological Sciences, 371(1702), 20150333.	https://doi.org/10.1098/rstb.2015.0333
KR786639.1	BIOUG01330-F08	2			Canada	Hebert, P. D., Ratnasingham, S., Zakharov, E. V., Telfer, A. C., Levesque-Beaudin, V., Milton, M. A., ... & DeWaard, J. R. (2016). Counting animal species with DNA barcodes: Canadian insects. Philosophical Transactions of the Royal Society B: Biological Sciences, 371(1702), 20150333.	https://doi.org/10.1098/rstb.2015.0333
KR793134.1	BIOUG09806-B06	2			Canada	Hebert, P. D., Ratnasingham, S., Zakharov, E. V., Telfer, A. C., Levesque-Beaudin, V., Milton, M. A., ... & DeWaard, J. R. (2016). Counting animal species with DNA barcodes: Canadian insects. Philosophical Transactions of the Royal Society B: Biological Sciences, 371(1702), 20150333.	https://doi.org/10.1098/rstb.2015.0333
KR793774.1	BIOUG09637-A02	2			Canada	Hebert, P. D., Ratnasingham, S., Zakharov, E. V., Telfer, A. C., Levesque-Beaudin, V., Milton, M. A., ... & DeWaard, J. R. (2016). Counting animal species with DNA barcodes: Canadian insects. Philosophical Transactions of the Royal Society B: Biological Sciences, 371(1702), 20150333.	https://doi.org/10.1098/rstb.2015.0333
KR793858.1	BIOUG09930-G08	2			Canada	Hebert, P. D., Ratnasingham, S., Zakharov, E. V., Telfer, A. C., Levesque-Beaudin, V., Milton, M. A., ... & DeWaard, J. R. (2016). Counting animal species with DNA barcodes: Canadian insects. Philosophical Transactions of the Royal Society B: Biological Sciences, 371(1702), 20150333.	https://doi.org/10.1098/rstb.2015.0333
KR794799.1	BIOUG09807-F12	2			Canada	Hebert, P. D., Ratnasingham, S., Zakharov, E. V., Telfer, A. C., Levesque-Beaudin, V., Milton, M. A., ... & DeWaard, J. R. (2016). Counting animal species with DNA barcodes: Canadian insects. Philosophical Transactions of the Royal Society B: Biological Sciences, 371(1702), 20150333.	https://doi.org/10.1098/rstb.2015.0333
KR794940.1	BIOUG09931-C11	2			Canada	Hebert, P. D., Ratnasingham, S., Zakharov, E. V., Telfer, A. C., Levesque-Beaudin, V., Milton, M. A., ... & DeWaard, J. R. (2016). Counting animal species with DNA barcodes: Canadian insects. Philosophical Transactions of the Royal Society B: Biological Sciences, 371(1702), 20150333.	https://doi.org/10.1098/rstb.2015.0333
KR799096.1	BIOUG09807-F07	2			Canada	Hebert, P. D., Ratnasingham, S., Zakharov, E. V., Telfer, A. C., Levesque-Beaudin, V., Milton, M. A., ... & DeWaard, J. R. (2016). Counting animal species with DNA barcodes: Canadian insects. Philosophical Transactions of the Royal Society B: Biological Sciences, 371(1702), 20150333.	https://doi.org/10.1098/rstb.2015.0333
KR802609.1	BIOUG09510-F02	2			Canada	Hebert, P. D., Ratnasingham, S., Zakharov, E. V., Telfer, A. C., Levesque-Beaudin, V., Milton, M. A., ... & DeWaard, J. R. (2016). Counting animal species with DNA barcodes: Canadian insects. Philosophical Transactions of the Royal Society B: Biological Sciences, 371(1702), 20150333.	https://doi.org/10.1098/rstb.2015.0333
KR802870.1	BIOUG08802-E12	2			Canada	Hebert, P. D., Ratnasingham, S., Zakharov, E. V., Telfer, A. C., Levesque-Beaudin, V., Milton, M. A., ... & DeWaard, J. R. (2016). Counting animal species with DNA barcodes: Canadian insects. Philosophical Transactions of the Royal Society B: Biological Sciences, 371(1702), 20150333.	https://doi.org/10.1098/rstb.2015.0333
KR803051.1	BIOUG09005-E07	2			Canada	Hebert, P. D., Ratnasingham, S., Zakharov, E. V., Telfer, A. C., Levesque-Beaudin, V., Milton, M. A., ... & DeWaard, J. R. (2016). Counting animal species with DNA barcodes: Canadian insects. Philosophical Transactions of the Royal Society B: Biological Sciences, 371(1702), 20150333.	https://doi.org/10.1098/rstb.2015.0333
KR808234.1	BIOUG09508-G07	2			Canada	Hebert, P. D., Ratnasingham, S., Zakharov, E. V., Telfer, A. C., Levesque-Beaudin, V., Milton, M. A., ... & DeWaard, J. R. (2016). Counting animal species with DNA barcodes: Canadian insects. Philosophical Transactions of the Royal Society B: Biological Sciences, 371(1702), 20150333.	https://doi.org/10.1098/rstb.2015.0333
KR809346.1	BIOUG09932-G09	2			Canada	Hebert, P. D., Ratnasingham, S., Zakharov, E. V., Telfer, A. C., Levesque-Beaudin, V., Milton, M. A., ... & DeWaard, J. R. (2016). Counting animal species with DNA barcodes: Canadian insects. Philosophical Transactions of the Royal Society B: Biological Sciences, 371(1702), 20150333.	https://doi.org/10.1098/rstb.2015.0333
KR873580.1	BIOUG08658-F05	2			Canada	Hebert, P. D., Ratnasingham, S., Zakharov, E. V., Telfer, A. C., Levesque-Beaudin, V., Milton, M. A., ... & DeWaard, J. R. (2016). Counting animal species with DNA barcodes: Canadian insects. Philosophical Transactions of the Royal Society B: Biological Sciences, 371(1702), 20150333.	https://doi.org/10.1098/rstb.2015.0333
KR874955.1	BIOUG05645-B08	19			Canada	Hebert, P. D., Ratnasingham, S., Zakharov, E. V., Telfer, A. C., Levesque-Beaudin, V., Milton, M. A., ... & DeWaard, J. R. (2016). Counting animal species with DNA barcodes: Canadian insects. Philosophical Transactions of the Royal Society B: Biological Sciences, 371(1702), 20150333.	https://doi.org/10.1098/rstb.2015.0333
KR875706.1	BIOUG16111-D03	2			Canada	Hebert, P. D., Ratnasingham, S., Zakharov, E. V., Telfer, A. C., Levesque-Beaudin, V., Milton, M. A., ... & DeWaard, J. R. (2016). Counting animal species with DNA barcodes: Canadian insects. Philosophical Transactions of the Royal Society B: Biological Sciences, 371(1702), 20150333.	https://doi.org/10.1098/rstb.2015.0333
KR877721.1	BIOUG05663-D07	2			Canada	Hebert, P. D., Ratnasingham, S., Zakharov, E. V., Telfer, A. C., Levesque-Beaudin, V., Milton, M. A., ... & DeWaard, J. R. (2016). Counting animal species with DNA barcodes: Canadian insects. Philosophical Transactions of the Royal Society B: Biological Sciences, 371(1702), 20150333.	https://doi.org/10.1098/rstb.2015.0333
KR880976.1	BIOUG08491-D07	2			Canada	Hebert, P. D., Ratnasingham, S., Zakharov, E. V., Telfer, A. C., Levesque-Beaudin, V., Milton, M. A., ... & DeWaard, J. R. (2016). Counting animal species with DNA barcodes: Canadian insects. Philosophical Transactions of the Royal Society B: Biological Sciences, 371(1702), 20150333.	https://doi.org/10.1098/rstb.2015.0333
KR882081.1	BIOUG08597-A02	2			Canada	Hebert, P. D., Ratnasingham, S., Zakharov, E. V., Telfer, A. C., Levesque-Beaudin, V., Milton, M. A., ... & DeWaard, J. R. (2016). Counting animal species with DNA barcodes: Canadian insects. Philosophical Transactions of the Royal Society B: Biological Sciences, 371(1702), 20150333.	https://doi.org/10.1098/rstb.2015.0333
KR882272.1	BIOUG05650-D07	2			Canada	Hebert, P. D., Ratnasingham, S., Zakharov, E. V., Telfer, A. C., Levesque-Beaudin, V., Milton, M. A., ... & DeWaard, J. R. (2016). Counting animal species with DNA barcodes: Canadian insects. Philosophical Transactions of the Royal Society B: Biological Sciences, 371(1702), 20150333.	https://doi.org/10.1098/rstb.2015.0333
KR885938.1	BIOUG05606-D10	2			Canada	Hebert, P. D., Ratnasingham, S., Zakharov, E. V., Telfer, A. C., Levesque-Beaudin, V., Milton, M. A., ... & DeWaard, J. R. (2016). Counting animal species with DNA barcodes: Canadian insects. Philosophical Transactions of the Royal Society B: Biological Sciences, 371(1702), 20150333.	https://doi.org/10.1098/rstb.2015.0333
KR887323.1	BIOUG05583-E03	2			Canada	Hebert, P. D., Ratnasingham, S., Zakharov, E. V., Telfer, A. C., Levesque-Beaudin, V., Milton, M. A., ... & DeWaard, J. R. (2016). Counting animal species with DNA barcodes: Canadian insects. Philosophical Transactions of the Royal Society B: Biological Sciences, 371(1702), 20150333.	https://doi.org/10.1098/rstb.2015.0333
KR888183.1	BIOUG16133-B06	2			Canada	Hebert, P. D., Ratnasingham, S., Zakharov, E. V., Telfer, A. C., Levesque-Beaudin, V., Milton, M. A., ... & DeWaard, J. R. (2016). Counting animal species with DNA barcodes: Canadian insects. Philosophical Transactions of the Royal Society B: Biological Sciences, 371(1702), 20150333.	https://doi.org/10.1098/rstb.2015.0333
KR888740.1	BIOUG05689-A06	2			Canada	Hebert, P. D., Ratnasingham, S., Zakharov, E. V., Telfer, A. C., Levesque-Beaudin, V., Milton, M. A., ... & DeWaard, J. R. (2016). Counting animal species with DNA barcodes: Canadian insects. Philosophical Transactions of the Royal Society B: Biological Sciences, 371(1702), 20150333.	https://doi.org/10.1098/rstb.2015.0333
KR888836.1	BIOUG05606-C07	2			Canada	Hebert, P. D., Ratnasingham, S., Zakharov, E. V., Telfer, A. C., Levesque-Beaudin, V., Milton, M. A., ... & DeWaard, J. R. (2016). Counting animal species with DNA barcodes: Canadian insects. Philosophical Transactions of the Royal Society B: Biological Sciences, 371(1702), 20150333.	https://doi.org/10.1098/rstb.2015.0333
KR890340.1	BIOUG05735-B04	2			Canada	Hebert, P. D., Ratnasingham, S., Zakharov, E. V., Telfer, A. C., Levesque-Beaudin, V., Milton, M. A., ... & DeWaard, J. R. (2016). Counting animal species with DNA barcodes: Canadian insects. Philosophical Transactions of the Royal Society B: Biological Sciences, 371(1702), 20150333.	https://doi.org/10.1098/rstb.2015.0333
KR890482.1	BIOUG05554-G02	2			Canada	Hebert, P. D., Ratnasingham, S., Zakharov, E. V., Telfer, A. C., Levesque-Beaudin, V., Milton, M. A., ... & DeWaard, J. R. (2016). Counting animal species with DNA barcodes: Canadian insects. Philosophical Transactions of the Royal Society B: Biological Sciences, 371(1702), 20150333.	https://doi.org/10.1098/rstb.2015.0333
KR891028.1	BIOUG05673-E06	2			Canada	Hebert, P. D., Ratnasingham, S., Zakharov, E. V., Telfer, A. C., Levesque-Beaudin, V., Milton, M. A., ... & DeWaard, J. R. (2016). Counting animal species with DNA barcodes: Canadian insects. Philosophical Transactions of the Royal Society B: Biological Sciences, 371(1702), 20150333.	https://doi.org/10.1098/rstb.2015.0333
KR892592.1	BIOUG05646-E08	2			Canada	Hebert, P. D., Ratnasingham, S., Zakharov, E. V., Telfer, A. C., Levesque-Beaudin, V., Milton, M. A., ... & DeWaard, J. R. (2016). Counting animal species with DNA barcodes: Canadian insects. Philosophical Transactions of the Royal Society B: Biological Sciences, 371(1702), 20150333.	https://doi.org/10.1098/rstb.2015.0333
KR893593.1	BIOUG08494-F05	2			Canada	Hebert, P. D., Ratnasingham, S., Zakharov, E. V., Telfer, A. C., Levesque-Beaudin, V., Milton, M. A., ... & DeWaard, J. R. (2016). Counting animal species with DNA barcodes: Canadian insects. Philosophical Transactions of the Royal Society B: Biological Sciences, 371(1702), 20150333.	https://doi.org/10.1098/rstb.2015.0333
KR894832.1	BIOUG16153-B02	2			Canada	Hebert, P. D., Ratnasingham, S., Zakharov, E. V., Telfer, A. C., Levesque-Beaudin, V., Milton, M. A., ... & DeWaard, J. R. (2016). Counting animal species with DNA barcodes: Canadian insects. Philosophical Transactions of the Royal Society B: Biological Sciences, 371(1702), 20150333.	https://doi.org/10.1098/rstb.2015.0333
KR895229.1	BIOUG05689-A05	2			Canada	Hebert, P. D., Ratnasingham, S., Zakharov, E. V., Telfer, A. C., Levesque-Beaudin, V., Milton, M. A., ... & DeWaard, J. R. (2016). Counting animal species with DNA barcodes: Canadian insects. Philosophical Transactions of the Royal Society B: Biological Sciences, 371(1702), 20150333.	https://doi.org/10.1098/rstb.2015.0333
KR895263.1	BIOUG05586-A08	2			Canada	Hebert, P. D., Ratnasingham, S., Zakharov, E. V., Telfer, A. C., Levesque-Beaudin, V., Milton, M. A., ... & DeWaard, J. R. (2016). Counting animal species with DNA barcodes: Canadian insects. Philosophical Transactions of the Royal Society B: Biological Sciences, 371(1702), 20150333.	https://doi.org/10.1098/rstb.2015.0333
KR898386.1	BIOUG16020-G11	2			Canada	Hebert, P. D., Ratnasingham, S., Zakharov, E. V., Telfer, A. C., Levesque-Beaudin, V., Milton, M. A., ... & DeWaard, J. R. (2016). Counting animal species with DNA barcodes: Canadian insects. Philosophical Transactions of the Royal Society B: Biological Sciences, 371(1702), 20150333.	https://doi.org/10.1098/rstb.2015.0333
KR900922.1	BIOUG08374-G02	2			Canada	Hebert, P. D., Ratnasingham, S., Zakharov, E. V., Telfer, A. C., Levesque-Beaudin, V., Milton, M. A., ... & DeWaard, J. R. (2016). Counting animal species with DNA barcodes: Canadian insects. Philosophical Transactions of the Royal Society B: Biological Sciences, 371(1702), 20150333.	https://doi.org/10.1098/rstb.2015.0333
KR902073.1	BIOUG05612-G12	2			Canada	Hebert, P. D., Ratnasingham, S., Zakharov, E. V., Telfer, A. C., Levesque-Beaudin, V., Milton, M. A., ... & DeWaard, J. R. (2016). Counting animal species with DNA barcodes: Canadian insects. Philosophical Transactions of the Royal Society B: Biological Sciences, 371(1702), 20150333.	https://doi.org/10.1098/rstb.2015.0333
KR902136.1	BIOUG08683-D12	16			Canada	Hebert, P. D., Ratnasingham, S., Zakharov, E. V., Telfer, A. C., Levesque-Beaudin, V., Milton, M. A., ... & DeWaard, J. R. (2016). Counting animal species with DNA barcodes: Canadian insects. Philosophical Transactions of the Royal Society B: Biological Sciences, 371(1702), 20150333.	https://doi.org/10.1098/rstb.2015.0333
KT175594.1	GB803292	7			India	Larinfeli,R., Behere,G.T., Firake,P.D., Sharma,B. and Firake,D.M. Direct Submission
KT611131.1	BIOUG22464-H06	2			Canada	Telfer, A. C., Young, M. R., Quinn, J., Perez, K., Sobel, C. N., Sones, J. E., ... & Jeremy, R. D. (2015). Biodiversity inventories in high gear: DNA barcoding facilitates a rapid biotic survey of a temperate nature reserve. Biodiversity data journal, (3).	https://doi.org/10.3897%2FBDJ.3.e6313
KY634489.1		17		Brevicoryne brassicae	New Zealand	Endemic New Zealand aphids parasitised by two new clades of indigenous Aphidiinae, not by biocontrol parasitoids	https://doi.org/10.1111/aen.12564
KY829648.1	BIOUG02399-D03	22			Pakistan	Ashfaq, M., Khan, A. M., Rasool, A., Akhtar, S., Nazir, N., Ahmed, N., ... & Hebert, P. D. (2022). A DNA barcode survey of insect biodiversity in Pakistan. PeerJ, 10, e13267.	https://doi.org/10.7717/peerj.13267
KY830568.1	BIOUG02434-E10	7			Pakistan	Ashfaq, M., Khan, A. M., Rasool, A., Akhtar, S., Nazir, N., Ahmed, N., ... & Hebert, P. D. (2022). A DNA barcode survey of insect biodiversity in Pakistan. PeerJ, 10, e13267.	https://doi.org/10.7717/peerj.13267
KY831186.1	BIOUG02400-C01	7			Pakistan	Ashfaq, M., Khan, A. M., Rasool, A., Akhtar, S., Nazir, N., Ahmed, N., ... & Hebert, P. D. (2022). A DNA barcode survey of insect biodiversity in Pakistan. PeerJ, 10, e13267.	https://doi.org/10.7717/peerj.13267
KY831261.1	BIOUG02400-B01	22			Pakistan	Ashfaq, M., Khan, A. M., Rasool, A., Akhtar, S., Nazir, N., Ahmed, N., ... & Hebert, P. D. (2022). A DNA barcode survey of insect biodiversity in Pakistan. PeerJ, 10, e13267.	https://doi.org/10.7717/peerj.13267
KY831404.1	BIOUG02400-C05	1			Pakistan	Ashfaq, M., Khan, A. M., Rasool, A., Akhtar, S., Nazir, N., Ahmed, N., ... & Hebert, P. D. (2022). A DNA barcode survey of insect biodiversity in Pakistan. PeerJ, 10, e13267.	https://doi.org/10.7717/peerj.13267
KY832408.1	BIOUG02442-F07	1			Pakistan	Ashfaq, M., Khan, A. M., Rasool, A., Akhtar, S., Nazir, N., Ahmed, N., ... & Hebert, P. D. (2022). A DNA barcode survey of insect biodiversity in Pakistan. PeerJ, 10, e13267.	https://doi.org/10.7717/peerj.13267
KY832482.1	BIOUG02448-B08	1			Pakistan	Ashfaq, M., Khan, A. M., Rasool, A., Akhtar, S., Nazir, N., Ahmed, N., ... & Hebert, P. D. (2022). A DNA barcode survey of insect biodiversity in Pakistan. PeerJ, 10, e13267.	https://doi.org/10.7717/peerj.13267
KY832677.1	BIOUG02448-B03	7			Pakistan	Ashfaq, M., Khan, A. M., Rasool, A., Akhtar, S., Nazir, N., Ahmed, N., ... & Hebert, P. D. (2022). A DNA barcode survey of insect biodiversity in Pakistan. PeerJ, 10, e13267.	https://doi.org/10.7717/peerj.13267
KY832705.1	BIOUG02436-H03	22			Pakistan	Ashfaq, M., Khan, A. M., Rasool, A., Akhtar, S., Nazir, N., Ahmed, N., ... & Hebert, P. D. (2022). A DNA barcode survey of insect biodiversity in Pakistan. PeerJ, 10, e13267.	https://doi.org/10.7717/peerj.13267
KY832838.1	BIOUG02435-F03	7			Pakistan	Ashfaq, M., Khan, A. M., Rasool, A., Akhtar, S., Nazir, N., Ahmed, N., ... & Hebert, P. D. (2022). A DNA barcode survey of insect biodiversity in Pakistan. PeerJ, 10, e13267.	https://doi.org/10.7717/peerj.13267
KY832882.1	BIOUG02434-G05	7			Pakistan	Ashfaq, M., Khan, A. M., Rasool, A., Akhtar, S., Nazir, N., Ahmed, N., ... & Hebert, P. D. (2022). A DNA barcode survey of insect biodiversity in Pakistan. PeerJ, 10, e13267.	https://doi.org/10.7717/peerj.13267
KY832936.1	BIOUG02400-A12	7			Pakistan	Ashfaq, M., Khan, A. M., Rasool, A., Akhtar, S., Nazir, N., Ahmed, N., ... & Hebert, P. D. (2022). A DNA barcode survey of insect biodiversity in Pakistan. PeerJ, 10, e13267.	https://doi.org/10.7717/peerj.13267
KY833070.1	BIOUG02436-D01	21			Pakistan	Ashfaq, M., Khan, A. M., Rasool, A., Akhtar, S., Nazir, N., Ahmed, N., ... & Hebert, P. D. (2022). A DNA barcode survey of insect biodiversity in Pakistan. PeerJ, 10, e13267.	https://doi.org/10.7717/peerj.13267
KY833279.1	BIOUG02530-B02	7			Pakistan	Ashfaq, M., Khan, A. M., Rasool, A., Akhtar, S., Nazir, N., Ahmed, N., ... & Hebert, P. D. (2022). A DNA barcode survey of insect biodiversity in Pakistan. PeerJ, 10, e13267.	https://doi.org/10.7717/peerj.13267
KY833515.1	BIOUG02434-A10	1			Pakistan	Ashfaq, M., Khan, A. M., Rasool, A., Akhtar, S., Nazir, N., Ahmed, N., ... & Hebert, P. D. (2022). A DNA barcode survey of insect biodiversity in Pakistan. PeerJ, 10, e13267.	https://doi.org/10.7717/peerj.13267
KY833695.1	BIOUG02442-C03	22			Pakistan	Ashfaq, M., Khan, A. M., Rasool, A., Akhtar, S., Nazir, N., Ahmed, N., ... & Hebert, P. D. (2022). A DNA barcode survey of insect biodiversity in Pakistan. PeerJ, 10, e13267.	https://doi.org/10.7717/peerj.13267
KY833794.1	BIOUG02448-F10	21			Pakistan	Ashfaq, M., Khan, A. M., Rasool, A., Akhtar, S., Nazir, N., Ahmed, N., ... & Hebert, P. D. (2022). A DNA barcode survey of insect biodiversity in Pakistan. PeerJ, 10, e13267.	https://doi.org/10.7717/peerj.13267
KY833913.1	BIOUG02442-B02	7			Pakistan	Ashfaq, M., Khan, A. M., Rasool, A., Akhtar, S., Nazir, N., Ahmed, N., ... & Hebert, P. D. (2022). A DNA barcode survey of insect biodiversity in Pakistan. PeerJ, 10, e13267.	https://doi.org/10.7717/peerj.13267
KY834150.1	BIOUG02436-B08	7			Pakistan	Ashfaq, M., Khan, A. M., Rasool, A., Akhtar, S., Nazir, N., Ahmed, N., ... & Hebert, P. D. (2022). A DNA barcode survey of insect biodiversity in Pakistan. PeerJ, 10, e13267.	https://doi.org/10.7717/peerj.13267
KY834292.1	BIOUG02442-F09	7			Pakistan	Ashfaq, M., Khan, A. M., Rasool, A., Akhtar, S., Nazir, N., Ahmed, N., ... & Hebert, P. D. (2022). A DNA barcode survey of insect biodiversity in Pakistan. PeerJ, 10, e13267.	https://doi.org/10.7717/peerj.13267
KY835420.1	BIOUG02400-A11	21			Pakistan	Ashfaq, M., Khan, A. M., Rasool, A., Akhtar, S., Nazir, N., Ahmed, N., ... & Hebert, P. D. (2022). A DNA barcode survey of insect biodiversity in Pakistan. PeerJ, 10, e13267.	https://doi.org/10.7717/peerj.13267
KY835479.1	BIOUG02399-C05	7			Pakistan	Ashfaq, M., Khan, A. M., Rasool, A., Akhtar, S., Nazir, N., Ahmed, N., ... & Hebert, P. D. (2022). A DNA barcode survey of insect biodiversity in Pakistan. PeerJ, 10, e13267.	https://doi.org/10.7717/peerj.13267
KY836178.1	BIOUG02435-A04	1			Pakistan	Ashfaq, M., Khan, A. M., Rasool, A., Akhtar, S., Nazir, N., Ahmed, N., ... & Hebert, P. D. (2022). A DNA barcode survey of insect biodiversity in Pakistan. PeerJ, 10, e13267.	https://doi.org/10.7717/peerj.13267
KY836271.1	BIOUG02400-D10	7			Pakistan	Ashfaq, M., Khan, A. M., Rasool, A., Akhtar, S., Nazir, N., Ahmed, N., ... & Hebert, P. D. (2022). A DNA barcode survey of insect biodiversity in Pakistan. PeerJ, 10, e13267.	https://doi.org/10.7717/peerj.13267
KY836778.1	BIOUG02399-D12	1			Pakistan	Ashfaq, M., Khan, A. M., Rasool, A., Akhtar, S., Nazir, N., Ahmed, N., ... & Hebert, P. D. (2022). A DNA barcode survey of insect biodiversity in Pakistan. PeerJ, 10, e13267.	https://doi.org/10.7717/peerj.13267
KY837110.1	BIOUG02442-E05	7			Pakistan	Ashfaq, M., Khan, A. M., Rasool, A., Akhtar, S., Nazir, N., Ahmed, N., ... & Hebert, P. D. (2022). A DNA barcode survey of insect biodiversity in Pakistan. PeerJ, 10, e13267.	https://doi.org/10.7717/peerj.13267
KY837316.1	BIOUG02448-E08	7			Pakistan	Ashfaq, M., Khan, A. M., Rasool, A., Akhtar, S., Nazir, N., Ahmed, N., ... & Hebert, P. D. (2022). A DNA barcode survey of insect biodiversity in Pakistan. PeerJ, 10, e13267.	https://doi.org/10.7717/peerj.13267
KY837735.1	BIOUG02400-A01	21			Pakistan	Ashfaq, M., Khan, A. M., Rasool, A., Akhtar, S., Nazir, N., Ahmed, N., ... & Hebert, P. D. (2022). A DNA barcode survey of insect biodiversity in Pakistan. PeerJ, 10, e13267.	https://doi.org/10.7717/peerj.13267
KY837964.1	BIOUG02399-G05	1			Pakistan	Ashfaq, M., Khan, A. M., Rasool, A., Akhtar, S., Nazir, N., Ahmed, N., ... & Hebert, P. D. (2022). A DNA barcode survey of insect biodiversity in Pakistan. PeerJ, 10, e13267.	https://doi.org/10.7717/peerj.13267
KY838382.1	BIOUG02400-A02	7			Pakistan	Ashfaq, M., Khan, A. M., Rasool, A., Akhtar, S., Nazir, N., Ahmed, N., ... & Hebert, P. D. (2022). A DNA barcode survey of insect biodiversity in Pakistan. PeerJ, 10, e13267.	https://doi.org/10.7717/peerj.13267
KY838406.1	BIOUG02400-H01	7			Pakistan	Ashfaq, M., Khan, A. M., Rasool, A., Akhtar, S., Nazir, N., Ahmed, N., ... & Hebert, P. D. (2022). A DNA barcode survey of insect biodiversity in Pakistan. PeerJ, 10, e13267.	https://doi.org/10.7717/peerj.13267
KY838466.1	BIOUG02434-F12	1			Pakistan	Ashfaq, M., Khan, A. M., Rasool, A., Akhtar, S., Nazir, N., Ahmed, N., ... & Hebert, P. D. (2022). A DNA barcode survey of insect biodiversity in Pakistan. PeerJ, 10, e13267.	https://doi.org/10.7717/peerj.13267
KY838547.1	BIOUG02435-B04	7			Pakistan	Ashfaq, M., Khan, A. M., Rasool, A., Akhtar, S., Nazir, N., Ahmed, N., ... & Hebert, P. D. (2022). A DNA barcode survey of insect biodiversity in Pakistan. PeerJ, 10, e13267.	https://doi.org/10.7717/peerj.13267
KY838723.1	BIOUG02447-A03	21			Pakistan	Ashfaq, M., Khan, A. M., Rasool, A., Akhtar, S., Nazir, N., Ahmed, N., ... & Hebert, P. D. (2022). A DNA barcode survey of insect biodiversity in Pakistan. PeerJ, 10, e13267.	https://doi.org/10.7717/peerj.13267
KY839050.1	BIOUG02399-H07	7			Pakistan	Ashfaq, M., Khan, A. M., Rasool, A., Akhtar, S., Nazir, N., Ahmed, N., ... & Hebert, P. D. (2022). A DNA barcode survey of insect biodiversity in Pakistan. PeerJ, 10, e13267.	https://doi.org/10.7717/peerj.13267
KY839730.1	BIOUG02442-C06	7			Pakistan	Ashfaq, M., Khan, A. M., Rasool, A., Akhtar, S., Nazir, N., Ahmed, N., ... & Hebert, P. D. (2022). A DNA barcode survey of insect biodiversity in Pakistan. PeerJ, 10, e13267.	https://doi.org/10.7717/peerj.13267
KY839856.1	BIOUG02399-D05	1			Pakistan	Ashfaq, M., Khan, A. M., Rasool, A., Akhtar, S., Nazir, N., Ahmed, N., ... & Hebert, P. D. (2022). A DNA barcode survey of insect biodiversity in Pakistan. PeerJ, 10, e13267.	https://doi.org/10.7717/peerj.13267
KY839968.1	BIOUG02399-G02	7			Pakistan	Ashfaq, M., Khan, A. M., Rasool, A., Akhtar, S., Nazir, N., Ahmed, N., ... & Hebert, P. D. (2022). A DNA barcode survey of insect biodiversity in Pakistan. PeerJ, 10, e13267.	https://doi.org/10.7717/peerj.13267
KY840146.1	BIOUG02400-B08	7			Pakistan	Ashfaq, M., Khan, A. M., Rasool, A., Akhtar, S., Nazir, N., Ahmed, N., ... & Hebert, P. D. (2022). A DNA barcode survey of insect biodiversity in Pakistan. PeerJ, 10, e13267.	https://doi.org/10.7717/peerj.13267
KY840261.1	BIOUG02434-A04	7			Pakistan	Ashfaq, M., Khan, A. M., Rasool, A., Akhtar, S., Nazir, N., Ahmed, N., ... & Hebert, P. D. (2022). A DNA barcode survey of insect biodiversity in Pakistan. PeerJ, 10, e13267.	https://doi.org/10.7717/peerj.13267
KY840354.1	BIOUG02434-B11	22			Pakistan	Ashfaq, M., Khan, A. M., Rasool, A., Akhtar, S., Nazir, N., Ahmed, N., ... & Hebert, P. D. (2022). A DNA barcode survey of insect biodiversity in Pakistan. PeerJ, 10, e13267.	https://doi.org/10.7717/peerj.13267
KY840457.1	BIOUG02400-D06	7			Pakistan	Ashfaq, M., Khan, A. M., Rasool, A., Akhtar, S., Nazir, N., Ahmed, N., ... & Hebert, P. D. (2022). A DNA barcode survey of insect biodiversity in Pakistan. PeerJ, 10, e13267.	https://doi.org/10.7717/peerj.13267
KY840568.1	BIOUG02449-D12	22			Pakistan	Ashfaq, M., Khan, A. M., Rasool, A., Akhtar, S., Nazir, N., Ahmed, N., ... & Hebert, P. D. (2022). A DNA barcode survey of insect biodiversity in Pakistan. PeerJ, 10, e13267.	https://doi.org/10.7717/peerj.13267
KY840756.1	BIOUG02443-E08	7			Pakistan	Ashfaq, M., Khan, A. M., Rasool, A., Akhtar, S., Nazir, N., Ahmed, N., ... & Hebert, P. D. (2022). A DNA barcode survey of insect biodiversity in Pakistan. PeerJ, 10, e13267.	https://doi.org/10.7717/peerj.13267
KY841468.1	BIOUG02434-E08	7			Pakistan	Ashfaq, M., Khan, A. M., Rasool, A., Akhtar, S., Nazir, N., Ahmed, N., ... & Hebert, P. D. (2022). A DNA barcode survey of insect biodiversity in Pakistan. PeerJ, 10, e13267.	https://doi.org/10.7717/peerj.13267
KY841522.1	BIOUG02537-C02	7			Pakistan	Ashfaq, M., Khan, A. M., Rasool, A., Akhtar, S., Nazir, N., Ahmed, N., ... & Hebert, P. D. (2022). A DNA barcode survey of insect biodiversity in Pakistan. PeerJ, 10, e13267.	https://doi.org/10.7717/peerj.13267
KY841694.1	BIOUG02400-A08	7			Pakistan	Ashfaq, M., Khan, A. M., Rasool, A., Akhtar, S., Nazir, N., Ahmed, N., ... & Hebert, P. D. (2022). A DNA barcode survey of insect biodiversity in Pakistan. PeerJ, 10, e13267.	https://doi.org/10.7717/peerj.13267
KY841727.1	BIOUG02436-G02	22			Pakistan	Ashfaq, M., Khan, A. M., Rasool, A., Akhtar, S., Nazir, N., Ahmed, N., ... & Hebert, P. D. (2022). A DNA barcode survey of insect biodiversity in Pakistan. PeerJ, 10, e13267.	https://doi.org/10.7717/peerj.13267
KY841856.1	BIOUG02399-D04	23			Pakistan	Ashfaq, M., Khan, A. M., Rasool, A., Akhtar, S., Nazir, N., Ahmed, N., ... & Hebert, P. D. (2022). A DNA barcode survey of insect biodiversity in Pakistan. PeerJ, 10, e13267.	https://doi.org/10.7717/peerj.13267
KY842172.1	BIOUG02436-D10	7			Pakistan	Ashfaq, M., Khan, A. M., Rasool, A., Akhtar, S., Nazir, N., Ahmed, N., ... & Hebert, P. D. (2022). A DNA barcode survey of insect biodiversity in Pakistan. PeerJ, 10, e13267.	https://doi.org/10.7717/peerj.13267
KY842520.1	BIOUG02400-B03	1			Pakistan	Ashfaq, M., Khan, A. M., Rasool, A., Akhtar, S., Nazir, N., Ahmed, N., ... & Hebert, P. D. (2022). A DNA barcode survey of insect biodiversity in Pakistan. PeerJ, 10, e13267.	https://doi.org/10.7717/peerj.13267
KY842551.1	BIOUG02400-B09	1			Pakistan	Ashfaq, M., Khan, A. M., Rasool, A., Akhtar, S., Nazir, N., Ahmed, N., ... & Hebert, P. D. (2022). A DNA barcode survey of insect biodiversity in Pakistan. PeerJ, 10, e13267.	https://doi.org/10.7717/peerj.13267
KY842866.1	BIOUG02435-D11	7			Pakistan	Ashfaq, M., Khan, A. M., Rasool, A., Akhtar, S., Nazir, N., Ahmed, N., ... & Hebert, P. D. (2022). A DNA barcode survey of insect biodiversity in Pakistan. PeerJ, 10, e13267.	https://doi.org/10.7717/peerj.13267
KY842989.1	BIOUG02400-E09	2			Pakistan	Ashfaq, M., Khan, A. M., Rasool, A., Akhtar, S., Nazir, N., Ahmed, N., ... & Hebert, P. D. (2022). A DNA barcode survey of insect biodiversity in Pakistan. PeerJ, 10, e13267.	https://doi.org/10.7717/peerj.13267
KY843255.1	BIOUG02399-A09	7			Pakistan	Ashfaq, M., Khan, A. M., Rasool, A., Akhtar, S., Nazir, N., Ahmed, N., ... & Hebert, P. D. (2022). A DNA barcode survey of insect biodiversity in Pakistan. PeerJ, 10, e13267.	https://doi.org/10.7717/peerj.13267
KY843346.1	BIOUG02442-C07	1			Pakistan	Ashfaq, M., Khan, A. M., Rasool, A., Akhtar, S., Nazir, N., Ahmed, N., ... & Hebert, P. D. (2022). A DNA barcode survey of insect biodiversity in Pakistan. PeerJ, 10, e13267.	https://doi.org/10.7717/peerj.13267
KY843462.1	BIOUG02434-A05	7			Pakistan	Ashfaq, M., Khan, A. M., Rasool, A., Akhtar, S., Nazir, N., Ahmed, N., ... & Hebert, P. D. (2022). A DNA barcode survey of insect biodiversity in Pakistan. PeerJ, 10, e13267.	https://doi.org/10.7717/peerj.13267
KY843533.1	BIOUG02399-G04	1			Pakistan	Ashfaq, M., Khan, A. M., Rasool, A., Akhtar, S., Nazir, N., Ahmed, N., ... & Hebert, P. D. (2022). A DNA barcode survey of insect biodiversity in Pakistan. PeerJ, 10, e13267.	https://doi.org/10.7717/peerj.13267
KY843975.1	BIOUG02400-G07	22			Pakistan	Ashfaq, M., Khan, A. M., Rasool, A., Akhtar, S., Nazir, N., Ahmed, N., ... & Hebert, P. D. (2022). A DNA barcode survey of insect biodiversity in Pakistan. PeerJ, 10, e13267.	https://doi.org/10.7717/peerj.13267
KY844033.1	BIOUG02399-G11	1			Pakistan	Ashfaq, M., Khan, A. M., Rasool, A., Akhtar, S., Nazir, N., Ahmed, N., ... & Hebert, P. D. (2022). A DNA barcode survey of insect biodiversity in Pakistan. PeerJ, 10, e13267.	https://doi.org/10.7717/peerj.13267
KY844162.1	BIOUG02436-F02	7			Pakistan	Ashfaq, M., Khan, A. M., Rasool, A., Akhtar, S., Nazir, N., Ahmed, N., ... & Hebert, P. D. (2022). A DNA barcode survey of insect biodiversity in Pakistan. PeerJ, 10, e13267.	https://doi.org/10.7717/peerj.13267
KY844246.1	BIOUG02399-G10	7			Pakistan	Ashfaq, M., Khan, A. M., Rasool, A., Akhtar, S., Nazir, N., Ahmed, N., ... & Hebert, P. D. (2022). A DNA barcode survey of insect biodiversity in Pakistan. PeerJ, 10, e13267.	https://doi.org/10.7717/peerj.13267
KY844367.1	BIOUG02435-D08	7			Pakistan	Ashfaq, M., Khan, A. M., Rasool, A., Akhtar, S., Nazir, N., Ahmed, N., ... & Hebert, P. D. (2022). A DNA barcode survey of insect biodiversity in Pakistan. PeerJ, 10, e13267.	https://doi.org/10.7717/peerj.13267
KY844500.1	BIOUG02399-G08	23			Pakistan	Ashfaq, M., Khan, A. M., Rasool, A., Akhtar, S., Nazir, N., Ahmed, N., ... & Hebert, P. D. (2022). A DNA barcode survey of insect biodiversity in Pakistan. PeerJ, 10, e13267.	https://doi.org/10.7717/peerj.13267
KY844618.1	BIOUG02399-F05	7			Pakistan	Ashfaq, M., Khan, A. M., Rasool, A., Akhtar, S., Nazir, N., Ahmed, N., ... & Hebert, P. D. (2022). A DNA barcode survey of insect biodiversity in Pakistan. PeerJ, 10, e13267.	https://doi.org/10.7717/peerj.13267
KY845903.1	BIOUG02434-E07	7			Pakistan	Ashfaq, M., Khan, A. M., Rasool, A., Akhtar, S., Nazir, N., Ahmed, N., ... & Hebert, P. D. (2022). A DNA barcode survey of insect biodiversity in Pakistan. PeerJ, 10, e13267.	https://doi.org/10.7717/peerj.13267
KY846224.1	BIOUG02435-C12	7			Pakistan	Ashfaq, M., Khan, A. M., Rasool, A., Akhtar, S., Nazir, N., Ahmed, N., ... & Hebert, P. D. (2022). A DNA barcode survey of insect biodiversity in Pakistan. PeerJ, 10, e13267.	https://doi.org/10.7717/peerj.13267
KY846386.1	BIOUG02400-A07	2			Pakistan	Ashfaq, M., Khan, A. M., Rasool, A., Akhtar, S., Nazir, N., Ahmed, N., ... & Hebert, P. D. (2022). A DNA barcode survey of insect biodiversity in Pakistan. PeerJ, 10, e13267.	https://doi.org/10.7717/peerj.13267
KY846464.1	BIOUG02435-A09	1			Pakistan	Ashfaq, M., Khan, A. M., Rasool, A., Akhtar, S., Nazir, N., Ahmed, N., ... & Hebert, P. D. (2022). A DNA barcode survey of insect biodiversity in Pakistan. PeerJ, 10, e13267.	https://doi.org/10.7717/peerj.13267
KY846709.1	BIOUG02399-F12	22			Pakistan	Ashfaq, M., Khan, A. M., Rasool, A., Akhtar, S., Nazir, N., Ahmed, N., ... & Hebert, P. D. (2022). A DNA barcode survey of insect biodiversity in Pakistan. PeerJ, 10, e13267.	https://doi.org/10.7717/peerj.13267
KY847092.1	BIOUG02434-H06	7			Pakistan	Ashfaq, M., Khan, A. M., Rasool, A., Akhtar, S., Nazir, N., Ahmed, N., ... & Hebert, P. D. (2022). A DNA barcode survey of insect biodiversity in Pakistan. PeerJ, 10, e13267.	https://doi.org/10.7717/peerj.13267
KY847197.1	BIOUG02435-C11	21			Pakistan	Ashfaq, M., Khan, A. M., Rasool, A., Akhtar, S., Nazir, N., Ahmed, N., ... & Hebert, P. D. (2022). A DNA barcode survey of insect biodiversity in Pakistan. PeerJ, 10, e13267.	https://doi.org/10.7717/peerj.13267
KY887946.1	DIrap_66	2	Brassica napus		Germany	Ye, Z., Vollhardt, I. M., Tomanovic, Z., & Traugott, M. (2017). Evaluation of three molecular markers for identification of European primary parasitoids of cereal aphids and their hyperparasitoids. PLoS One, 12(5), e0177376.	https://doi.org/10.1371/journal.pone.0177376
KY887947.1	DIrap_378	2	Brassica napus		Germany	Ye, Z., Vollhardt, I. M., Tomanovic, Z., & Traugott, M. (2017). Evaluation of three molecular markers for identification of European primary parasitoids of cereal aphids and their hyperparasitoids. PLoS One, 12(5), e0177376.	https://doi.org/10.1371/journal.pone.0177376
KY887948.1	DIrap_379	2	Brassica napus		Germany	Ye, Z., Vollhardt, I. M., Tomanovic, Z., & Traugott, M. (2017). Evaluation of three molecular markers for identification of European primary parasitoids of cereal aphids and their hyperparasitoids. PLoS One, 12(5), e0177376.	https://doi.org/10.1371/journal.pone.0177376
KY887949.1	DIrap_645	3	Brassica oleracea capitata	Lipaphis erysimi	Slovenia	Ye, Z., Vollhardt, I. M., Tomanovic, Z., & Traugott, M. (2017). Evaluation of three molecular markers for identification of European primary parasitoids of cereal aphids and their hyperparasitoids. PLoS One, 12(5), e0177376.	https://doi.org/10.1371/journal.pone.0177376
KY887950.1	DIrap_650	2	Eruca sativa	Myzus persicae	Slovenia	Ye, Z., Vollhardt, I. M., Tomanovic, Z., & Traugott, M. (2017). Evaluation of three molecular markers for identification of European primary parasitoids of cereal aphids and their hyperparasitoids. PLoS One, 12(5), e0177376.	https://doi.org/10.1371/journal.pone.0177376
KY887951.1	DIrap_654	2	Brassica oleracea capitata	Brevicoryne brassicae	Slovenia	Ye, Z., Vollhardt, I. M., Tomanovic, Z., & Traugott, M. (2017). Evaluation of three molecular markers for identification of European primary parasitoids of cereal aphids and their hyperparasitoids. PLoS One, 12(5), e0177376.	https://doi.org/10.1371/journal.pone.0177376
KY887952.1	DIrap_655	3	Brassica oleracea capitata	Brevicoryne brassicae	Slovenia	Ye, Z., Vollhardt, I. M., Tomanovic, Z., & Traugott, M. (2017). Evaluation of three molecular markers for identification of European primary parasitoids of cereal aphids and their hyperparasitoids. PLoS One, 12(5), e0177376.	https://doi.org/10.1371/journal.pone.0177376
KY887953.1	DIrap_657	3	Brassica oleracea capitata	Brevicoryne brassicae	Slovenia	Ye, Z., Vollhardt, I. M., Tomanovic, Z., & Traugott, M. (2017). Evaluation of three molecular markers for identification of European primary parasitoids of cereal aphids and their hyperparasitoids. PLoS One, 12(5), e0177376.	https://doi.org/10.1371/journal.pone.0177376
KY887954.1	DIrap_658	2	Brassica oleracea capitata	Brevicoryne brassicae	Slovenia	Ye, Z., Vollhardt, I. M., Tomanovic, Z., & Traugott, M. (2017). Evaluation of three molecular markers for identification of European primary parasitoids of cereal aphids and their hyperparasitoids. PLoS One, 12(5), e0177376.	https://doi.org/10.1371/journal.pone.0177376
LC260589.1	Dr000023	12		Lipaphis erysimi	Japan	UESUGI, R., & NAGASAKA, K. (2017). Mitochondrial COI Sequences to identify species of primary and secondary parasitoid wasps of aphids in the agricultural environment in Japan. Annual Report of the Kanto-Tosan Plant Protection Society, 2017(64), 143-145.	https://doi.org/10.11337/ktpps.2017.143
LC260590.1	Dr000024	12		Brevicoryne brassicae	Japan	UESUGI, R., & NAGASAKA, K. (2017). Mitochondrial COI Sequences to identify species of primary and secondary parasitoid wasps of aphids in the agricultural environment in Japan. Annual Report of the Kanto-Tosan Plant Protection Society, 2017(64), 143-145.	https://doi.org/10.11337/ktpps.2017.143
MF928443.1	Dr01	13	Citrullus lanatus	Aphis gossipy	China	Dong, Z., Liu, S., & Zhang, Z. (2018). Efficacy of using DNA barcoding to identify parasitoid wasps of the melon-cotton aphid (Aphis gossypii) in watermelon cropping system. BioControl, 63, 677-685	https://doi.org/10.1007/s10526-018-9894-4
MF928444.1	Dr02	14	Citrullus lanatus	Aphis gossipy	China	Dong, Z., Liu, S., & Zhang, Z. (2018). Efficacy of using DNA barcoding to identify parasitoid wasps of the melon-cotton aphid (Aphis gossypii) in watermelon cropping system. BioControl, 63, 677-685	https://doi.org/10.1007/s10526-018-9894-4
MF928445.1	Dr03	18	Citrullus lanatus	Aphis gossipy	China	Dong, Z., Liu, S., & Zhang, Z. (2018). Efficacy of using DNA barcoding to identify parasitoid wasps of the melon-cotton aphid (Aphis gossypii) in watermelon cropping system. BioControl, 63, 677-685	https://doi.org/10.1007/s10526-018-9894-4
MF928446.1	Dr04	18	Citrullus lanatus	Aphis gossipy	China	Dong, Z., Liu, S., & Zhang, Z. (2018). Efficacy of using DNA barcoding to identify parasitoid wasps of the melon-cotton aphid (Aphis gossypii) in watermelon cropping system. BioControl, 63, 677-685	https://doi.org/10.1007/s10526-018-9894-4
MF928447.1	Dr05	13	Citrullus lanatus	Aphis gossipy	China	Dong, Z., Liu, S., & Zhang, Z. (2018). Efficacy of using DNA barcoding to identify parasitoid wasps of the melon-cotton aphid (Aphis gossypii) in watermelon cropping system. BioControl, 63, 677-685	https://doi.org/10.1007/s10526-018-9894-4
MF928448.1	Dr06	14	Citrullus lanatus	Aphis gossipy	China	Dong, Z., Liu, S., & Zhang, Z. (2018). Efficacy of using DNA barcoding to identify parasitoid wasps of the melon-cotton aphid (Aphis gossypii) in watermelon cropping system. BioControl, 63, 677-685	https://doi.org/10.1007/s10526-018-9894-4
MG439518.1	BIOUG31109-F03	16			Canada	BIOUG Archive GGBN Data Release
MG439722.1	BIOUG31040-C08	2			Canada	BIOUG Archive GGBN Data Release
MG440437.1	BIOUG25556-B08	2			Canada	BIOUG Archive GGBN Data Release
MG441448.1	BIOUG25489-D09	2			Canada	BIOUG Archive GGBN Data Release
MG441474.1	BIOUG25504-H05	2			Canada	BIOUG Archive GGBN Data Release
MG441992.1	BIOUG25489-D06	2			Canada	BIOUG Archive GGBN Data Release
MG442960.1	BIOUG32625-A03	2			Canada	BIOUG Archive GGBN Data Release
MG443007.1	BIOUG25618-D04	2			Canada	BIOUG Archive GGBN Data Release
MG444086.1	BIOUG32639-D04	2			Canada	BIOUG Archive GGBN Data Release
MG444364.1	BIOUG25567-G10	2			Canada	BIOUG Archive GGBN Data Release
MG444512.1	BIOUG32625-F05	2			Canada	BIOUG Archive GGBN Data Release
MG444519.1	BIOUG21918-C03	2			Canada	BIOUG Archive GGBN Data Release
MG444899.1	BIOUG25599-E06	2			Canada	BIOUG Archive GGBN Data Release
MG445487.1	BIOUG31040-C06	2			Canada	BIOUG Archive GGBN Data Release
MG445963.1	BIOUG21953-D12	2			Canada	BIOUG Archive GGBN Data Release
MG446250.1	BIOUG32639-G08	2			Canada	BIOUG Archive GGBN Data Release
MG446370.1	BIOUG25489-E05	2			Canada	BIOUG Archive GGBN Data Release
MG446767.1	BIOUG32640-B04	2			Canada	BIOUG Archive GGBN Data Release
MG446860.1	BIOUG25619-A10	2			Canada	BIOUG Archive GGBN Data Release
MG447306.1	BIOUG25504-H03	2			Canada	BIOUG Archive GGBN Data Release
MG447341.1	BIOUG31079-F02	2			Canada	BIOUG Archive GGBN Data Release
MG448007.1	BIOUG25556-F05	2			Canada	BIOUG Archive GGBN Data Release
MG448132.1	BIOUG25489-A05	20			Canada	BIOUG Archive GGBN Data Release
MK792281.1		2	Brassica oleracea		Jordan	First record of Diaeretiella rapae, Alloxysta consorbina on Pachyneuron aphidis on cabbage in Jordan; Alananbeh,K. and Araj,S.-E.
MN676552.1	CHARS00040-F04	15			Canada	Borisenko, A., Blagoev, G., Beaudin, V. L., Pentinsaari, M., Rez, P., & Sobel, C. (2019). ARCBIO project monitoring Arctic arthropods through DNA.	https://doi.org/10.5883/ds-chars
MT222964.1	MP10	2			India	Diversity of Diaeretiella rapae a parasitiod associated with Myzus persicae; Kavita,H., kalleshwara swamy,C.M. and Venkataravanappa,V.
MT222965.1	MP20	9		Myzus persicae	India	Diversity of Diaeretiella rapae a parasitiod associated with Myzus persicae; Kavita,H., kalleshwara swamy,C.M. and Venkataravanappa,V.
MT222967.1	MP31	2		Myzus persicae	India	Diversity of Diaeretiella rapae a parasitiod associated with Myzus persicae; Kavita,H., kalleshwara swamy,C.M. and Venkataravanappa,V.
MT222968.1	MP39	2		Myzus persicae	India	Diversity of Diaeretiella rapae a parasitiod associated with Myzus persicae; Kavita,H., kalleshwara swamy,C.M. and Venkataravanappa,V.
MT222969.1	MP50	2		Myzus persicae	India	Diversity of Diaeretiella rapae a parasitiod associated with Myzus persicae; Kavita,H., kalleshwara swamy,C.M. and Venkataravanappa,V.
MT222970.1	MP51	2		Myzus persicae	India	Diversity of Diaeretiella rapae a parasitiod associated with Myzus persicae; Kavita,H., kalleshwara swamy,C.M. and Venkataravanappa,V.
MT222971.1	MP55	2		Myzus persicae	India	Diversity of Diaeretiella rapae a parasitiod associated with Myzus persicae; Kavita,H., kalleshwara swamy,C.M. and Venkataravanappa,V.
MT222972.1	MP60	2		Myzus persicae	India	Diversity of Diaeretiella rapae a parasitiod associated with Myzus persicae; Kavita,H., kalleshwara swamy,C.M. and Venkataravanappa,V.
MT222973.1	MP65	2		Myzus persicae	India	Diversity of Diaeretiella rapae a parasitiod associated with Myzus persicae; Kavita,H., kalleshwara swamy,C.M. and Venkataravanappa,V.
MT222974.1	MP66	11		Myzus persicae	India	Diversity of Diaeretiella rapae a parasitiod associated with Myzus persicae; Kavita,H., kalleshwara swamy,C.M. and Venkataravanappa,V.
MT222975.1	MP67	2		Myzus persicae	India	Diversity of Diaeretiella rapae a parasitiod associated with Myzus persicae; Kavita,H., kalleshwara swamy,C.M. and Venkataravanappa,V.
MT222976.1	MP68	2		Myzus persicae	India	Diversity of Diaeretiella rapae a parasitiod associated with Myzus persicae; Kavita,H., kalleshwara swamy,C.M. and Venkataravanappa,V.
MT222977.1	MP69	2		Myzus persicae	India	Diversity of Diaeretiella rapae a parasitiod associated with Myzus persicae; Kavita,H., kalleshwara swamy,C.M. and Venkataravanappa,V.
MT222978.1	MP80	10		Myzus persicae	India	Diversity of Diaeretiella rapae a parasitiod associated with Myzus persicae; Kavita,H., kalleshwara swamy,C.M. and Venkataravanappa,V.
MT222979.1	MP81	9		Myzus persicae	India	Diversity of Diaeretiella rapae a parasitiod associated with Myzus persicae; Kavita,H., kalleshwara swamy,C.M. and Venkataravanappa,V.
MT222980.1	MP82	9		Myzus persicae	India	Diversity of Diaeretiella rapae a parasitiod associated with Myzus persicae; Kavita,H., kalleshwara swamy,C.M. and Venkataravanappa,V.
MT222981.1	MP83	9		Myzus persicae	India	Diversity of Diaeretiella rapae a parasitiod associated with Myzus persicae; Kavita,H., kalleshwara swamy,C.M. and Venkataravanappa,V.
MT222982.1	MP85	8		Myzus persicae	India	Diversity of Diaeretiella rapae a parasitiod associated with Myzus persicae; Kavita,H., kalleshwara swamy,C.M. and Venkataravanappa,V.
MT222983.1	MP86	1		Myzus persicae	India	Diversity of Diaeretiella rapae a parasitiod associated with Myzus persicae; Kavita,H., kalleshwara swamy,C.M. and Venkataravanappa,V.
MT222984.1	MP87	7		Myzus persicae	India	Diversity of Diaeretiella rapae a parasitiod associated with Myzus persicae; Kavita,H., kalleshwara swamy,C.M. and Venkataravanappa,V.
MT222985.1	MP88	7		Myzus persicae	India	Diversity of Diaeretiella rapae a parasitiod associated with Myzus persicae; Kavita,H., kalleshwara swamy,C.M. and Venkataravanappa,V.
MT222986.1	MP89	7		Myzus persicae	India	Diversity of Diaeretiella rapae a parasitiod associated with Myzus persicae; Kavita,H., kalleshwara swamy,C.M. and Venkataravanappa,V.
MT222987.1	MP90	7		Myzus persicae	India	Diversity of Diaeretiella rapae a parasitiod associated with Myzus persicae; Kavita,H., kalleshwara swamy,C.M. and Venkataravanappa,V.
MT222988.1	MP91	7		Myzus persicae	India	Diversity of Diaeretiella rapae a parasitiod associated with Myzus persicae; Kavita,H., kalleshwara swamy,C.M. and Venkataravanappa,V.
MT222989.1	MP92	7		Myzus persicae	India	Diversity of Diaeretiella rapae a parasitiod associated with Myzus persicae; Kavita,H., kalleshwara swamy,C.M. and Venkataravanappa,V.
MT222990.1	MP93	1		Myzus persicae	India	Diversity of Diaeretiella rapae a parasitiod associated with Myzus persicae; Kavita,H., kalleshwara swamy,C.M. and Venkataravanappa,V.
MT222991.1	MP94	7		Myzus persicae	India	Diversity of Diaeretiella rapae a parasitiod associated with Myzus persicae; Kavita,H., kalleshwara swamy,C.M. and Venkataravanappa,V.
MT222992.1	MP95	7		Myzus persicae	India	Diversity of Diaeretiella rapae a parasitiod associated with Myzus persicae; Kavita,H., kalleshwara swamy,C.M. and Venkataravanappa,V.
MT222993.1	MP96	7		Myzus persicae	India	Diversity of Diaeretiella rapae a parasitiod associated with Myzus persicae; Kavita,H., kalleshwara swamy,C.M. and Venkataravanappa,V.
MT222994.1	MP97	7		Myzus persicae	India	Diversity of Diaeretiella rapae a parasitiod associated with Myzus persicae; Kavita,H., kalleshwara swamy,C.M. and Venkataravanappa,V.
MT222996.1	MP99	7		Myzus persicae	India	Diversity of Diaeretiella rapae a parasitiod associated with Myzus persicae; Kavita,H., kalleshwara swamy,C.M. and Venkataravanappa,V.
MT222997.1	MP100	7		Myzus persicae	India	Diversity of Diaeretiella rapae a parasitiod associated with Myzus persicae; Kavita,H., kalleshwara swamy,C.M. and Venkataravanappa,V.
MT222998.1	MP101	7		Myzus persicae	India	Diversity of Diaeretiella rapae a parasitiod associated with Myzus persicae; Kavita,H., kalleshwara swamy,C.M. and Venkataravanappa,V.
MT222999.1	MP102	7		Myzus persicae	India	Diversity of Diaeretiella rapae a parasitiod associated with Myzus persicae; Kavita,H., kalleshwara swamy,C.M. and Venkataravanappa,V.
MT223000.1	MP105	7		Myzus persicae	India	Diversity of Diaeretiella rapae a parasitiod associated with Myzus persicae; Kavita,H., kalleshwara swamy,C.M. and Venkataravanappa,V.
MT223001.1	MP107	7		Myzus persicae	India	Diversity of Diaeretiella rapae a parasitiod associated with Myzus persicae; Kavita,H., kalleshwara swamy,C.M. and Venkataravanappa,V.
MT223002.1	MP116	7		Myzus persicae	India	Diversity of Diaeretiella rapae a parasitiod associated with Myzus persicae; Kavita,H., kalleshwara swamy,C.M. and Venkataravanappa,V.
MT223003.1	MP117	7		Myzus persicae	India	Diversity of Diaeretiella rapae a parasitiod associated with Myzus persicae; Kavita,H., kalleshwara swamy,C.M. and Venkataravanappa,V.
MT223004.1	MP118	7		Myzus persicae	India	Diversity of Diaeretiella rapae a parasitiod associated with Myzus persicae; Kavita,H., kalleshwara swamy,C.M. and Venkataravanappa,V.
MT223005.1	MP119	7		Myzus persicae	India	Diversity of Diaeretiella rapae a parasitiod associated with Myzus persicae; Kavita,H., kalleshwara swamy,C.M. and Venkataravanappa,V.
MT223006.1	MP122	7		Myzus persicae	India	Diversity of Diaeretiella rapae a parasitiod associated with Myzus persicae; Kavita,H., kalleshwara swamy,C.M. and Venkataravanappa,V.
MT223007.1	MP123	7		Myzus persicae	India	Diversity of Diaeretiella rapae a parasitiod associated with Myzus persicae; Kavita,H., kalleshwara swamy,C.M. and Venkataravanappa,V.
MT223008.1	MP124	1		Myzus persicae	India	Diversity of Diaeretiella rapae a parasitiod associated with Myzus persicae; Kavita,H., kalleshwara swamy,C.M. and Venkataravanappa,V.
MT682672.1	DiaR1	7			India	Molecular characterization of Diaeretiella rapae using Co1 gene; Ankita,G., Ashika,T.R. and venkatesan,T.
MT877713.1	Tanzania.B26	2			Tanzania	Woolley, V. C., Tembo, Y. L., Ndakidemi, B., Obanyi, J. N., Arnold, S. E., Belmain, S. R., ... & Stevenson, P. C. (2022). The diversity of aphid parasitoids in East Africa and implications for biological control. Pest Management Science, 78(3), 1109-1116.	https://doi.org/10.1002/ps.6723
MT877750.1	Tanzania.B63	2			Tanzania	Woolley, V. C., Tembo, Y. L., Ndakidemi, B., Obanyi, J. N., Arnold, S. E., Belmain, S. R., ... & Stevenson, P. C. (2022). The diversity of aphid parasitoids in East Africa and implications for biological control. Pest Management Science, 78(3), 1109-1116.	https://doi.org/10.1002/ps.6723
MT877751.1	Tanzania.B64	2			Tanzania	Woolley, V. C., Tembo, Y. L., Ndakidemi, B., Obanyi, J. N., Arnold, S. E., Belmain, S. R., ... & Stevenson, P. C. (2022). The diversity of aphid parasitoids in East Africa and implications for biological control. Pest Management Science, 78(3), 1109-1116.	https://doi.org/10.1002/ps.6723
MT877756.1	Tanzania.B70	2			Tanzania	Woolley, V. C., Tembo, Y. L., Ndakidemi, B., Obanyi, J. N., Arnold, S. E., Belmain, S. R., ... & Stevenson, P. C. (2022). The diversity of aphid parasitoids in East Africa and implications for biological control. Pest Management Science, 78(3), 1109-1116.	https://doi.org/10.1002/ps.6723
MT877759.1	Tanzania.B73	2			Tanzania	Woolley, V. C., Tembo, Y. L., Ndakidemi, B., Obanyi, J. N., Arnold, S. E., Belmain, S. R., ... & Stevenson, P. C. (2022). The diversity of aphid parasitoids in East Africa and implications for biological control. Pest Management Science, 78(3), 1109-1116.	https://doi.org/10.1002/ps.6723
MT877760.1	Tanzania.B74	2			Tanzania	Woolley, V. C., Tembo, Y. L., Ndakidemi, B., Obanyi, J. N., Arnold, S. E., Belmain, S. R., ... & Stevenson, P. C. (2022). The diversity of aphid parasitoids in East Africa and implications for biological control. Pest Management Science, 78(3), 1109-1116.	https://doi.org/10.1002/ps.6723
MT945969.1	ZFMK-TIS-2625799	2	Triticum aestivum		Iraq	Bandyan, S. K., Peters, R. S., Kadir, N. B., Ferrer-Suay, M., & Kirchner, W. H. (2021). A survey of aphid parasitoids and hyperparasitoids (Hymenoptera) on six crops in the Kurdistan Region of Iraq. Journal of Hymenoptera Research, 81, 9-21.	https://doi.org/10.3897/jhr.81.59784
MT946022.1	ZFMK-TIS-2625836	2	Triticum aestivum		Iraq	Bandyan, S. K., Peters, R. S., Kadir, N. B., Ferrer-Suay, M., & Kirchner, W. H. (2021). A survey of aphid parasitoids and hyperparasitoids (Hymenoptera) on six crops in the Kurdistan Region of Iraq. Journal of Hymenoptera Research, 81, 9-21.	https://doi.org/10.3897/jhr.81.59784
MT946023.1	ZFMK-TIS-2625850	2	Solanum melongela		Iraq	Bandyan, S. K., Peters, R. S., Kadir, N. B., Ferrer-Suay, M., & Kirchner, W. H. (2021). A survey of aphid parasitoids and hyperparasitoids (Hymenoptera) on six crops in the Kurdistan Region of Iraq. Journal of Hymenoptera Research, 81, 9-21.	https://doi.org/10.3897/jhr.81.59784
MT946024.1	ZFMK-TIS-2625798	2	Triticum aestivum		Iraq	Bandyan, S. K., Peters, R. S., Kadir, N. B., Ferrer-Suay, M., & Kirchner, W. H. (2021). A survey of aphid parasitoids and hyperparasitoids (Hymenoptera) on six crops in the Kurdistan Region of Iraq. Journal of Hymenoptera Research, 81, 9-21.	https://doi.org/10.3897/jhr.81.59784
MT946025.1	ZFMK-TIS-2625834	16	Triticum aestivum		Iraq	Bandyan, S. K., Peters, R. S., Kadir, N. B., Ferrer-Suay, M., & Kirchner, W. H. (2021). A survey of aphid parasitoids and hyperparasitoids (Hymenoptera) on six crops in the Kurdistan Region of Iraq. Journal of Hymenoptera Research, 81, 9-21.	https://doi.org/10.3897/jhr.81.59784
MT946042.1	ZFMK-TIS-2625837	2	Solanum melongela		Iraq	Bandyan, S. K., Peters, R. S., Kadir, N. B., Ferrer-Suay, M., & Kirchner, W. H. (2021). A survey of aphid parasitoids and hyperparasitoids (Hymenoptera) on six crops in the Kurdistan Region of Iraq. Journal of Hymenoptera Research, 81, 9-21.	https://doi.org/10.3897/jhr.81.59784
MT946072.1	ZFMK-TIS-2625782	2	Triticum aestivum		Iraq	Bandyan, S. K., Peters, R. S., Kadir, N. B., Ferrer-Suay, M., & Kirchner, W. H. (2021). A survey of aphid parasitoids and hyperparasitoids (Hymenoptera) on six crops in the Kurdistan Region of Iraq. Journal of Hymenoptera Research, 81, 9-21.	https://doi.org/10.3897/jhr.81.59784
MW270103.1	Dr1_B_brassicae_Bnapus	2	Brassica napus	Brevicoryne brassicae	France	Derocles, S. A., Navasse, Y., Buchard, C., Plantegenest, M., & Le Ralec, A. (2019). “Generalist” aphid parasitoids behave as specialists at the agroecosystem scale. Insects, 11(1), 6.	https://doi.org/10.3390/insects11010006
MW270104.1	Dr2_Uroleucon_Crepis	2	Crepis sp.	Uroleucon sp.	France	Derocles, S. A., Navasse, Y., Buchard, C., Plantegenest, M., & Le Ralec, A. (2019). “Generalist” aphid parasitoids behave as specialists at the agroecosystem scale. Insects, 11(1), 6.	https://doi.org/10.3390/insects11010006
MW270105.1	Dr3_Mpersicae_Boleracea	2	Brassica oleracea	Myzus persicae	France	Derocles, S. A., Navasse, Y., Buchard, C., Plantegenest, M., & Le Ralec, A. (2019). “Generalist” aphid parasitoids behave as specialists at the agroecosystem scale. Insects, 11(1), 6.	https://doi.org/10.3390/insects11010006
MW270106.1	Dr4_Bbrassicae_Bvulgaris	2	Brassica vulgaris	Brevicoryne brassicae	France	Derocles, S. A., Navasse, Y., Buchard, C., Plantegenest, M., & Le Ralec, A. (2019). “Generalist” aphid parasitoids behave as specialists at the agroecosystem scale. Insects, 11(1), 6.	https://doi.org/10.3390/insects11010006
MW270108.1	Dr6_Mpersicae_Chenopodium	2	Chenopodium sp.	Myzus persicae	France	Derocles, S. A., Navasse, Y., Buchard, C., Plantegenest, M., & Le Ralec, A. (2019). “Generalist” aphid parasitoids behave as specialists at the agroecosystem scale. Insects, 11(1), 6.	https://doi.org/10.3390/insects11010006
MW270109.1	Dr7_Afabae_Chenopodium	2	Chenopodium sp.	Aphis fabae	France	Derocles, S. A., Navasse, Y., Buchard, C., Plantegenest, M., & Le Ralec, A. (2019). “Generalist” aphid parasitoids behave as specialists at the agroecosystem scale. Insects, 11(1), 6.	https://doi.org/10.3390/insects11010006
MW270110.1	Dr8_Bbrassicae_Boleracea	2	Brassica oleracea	Brevicoryne brassicae	France	Derocles, S. A., Navasse, Y., Buchard, C., Plantegenest, M., & Le Ralec, A. (2019). “Generalist” aphid parasitoids behave as specialists at the agroecosystem scale. Insects, 11(1), 6.	https://doi.org/10.3390/insects11010006
OK493463.1	Diaeretiella_rapae_Dholi	1		Liphaphis erysimi	India	Karthik,S., Mukherjee,U., Reddy,M.S.S., Singh,P.P., Ahmad,M.A., Chaudhary,C.S. and Das,D.K.
ON243747.1		2	Brassica sp.	Myzus persicae	Brazil	Phenotypic diversity in the biological and behavioral responses of isolines of Myzus persicae (Sulzer, 1776) (Hemiptera: Aphididae) to Diaeretiella rapae (M'Intosh, 1855) (Hymenoptera: Braconidae)Gomes,M.P., Lara,I.A., Moral,R.A. and Consoli,F.L.	https://doi.org/10.11606/D.11.2021.tde-02082021-183119
ON368751.1	200305pmH35	14			China	So,W.L. and Hui,J. Direct Submission
ON368818.1	200305amH32	13			China	So,W.L. and Hui,J. Direct Submission
ON368823.1	200317amH34	13			China	So,W.L. and Hui,J. Direct Submission
ON368890.1	200305amH33	13			China	So,W.L. and Hui,J. Direct Submission
ON566082.1	BbraBnap2014A	2	Brassica napus	Brevicorynae brassicae	France	Derocles, S.A.P., Navasse, Y., Gardin, P. et al. After spring, after crops: which alternative hosts for the generalist parasitoid Diaeretiella rapae (Hymenoptera: Braconidae)?. Appl Entomol Zool 58, 205–217 (2023).	https://doi.org/10.1007/s13355-023-00822-z
ON566083.1	BbraBnap2014B	2	Brassica napus	Brevicorynae brassicae	France	Derocles, S.A.P., Navasse, Y., Gardin, P. et al. After spring, after crops: which alternative hosts for the generalist parasitoid Diaeretiella rapae (Hymenoptera: Braconidae)?. Appl Entomol Zool 58, 205–217 (2023).	https://doi.org/10.1007/s13355-023-00822-z
ON566084.1	BbraBnap2014C	2	Brassica napus	Brevicorynae brassicae	France	Derocles, S.A.P., Navasse, Y., Gardin, P. et al. After spring, after crops: which alternative hosts for the generalist parasitoid Diaeretiella rapae (Hymenoptera: Braconidae)?. Appl Entomol Zool 58, 205–217 (2023).	https://doi.org/10.1007/s13355-023-00822-z
ON566085.1	MperBole2014A	2	Brassica oleracea	Myzus persicae	France	Derocles, S.A.P., Navasse, Y., Gardin, P. et al. After spring, after crops: which alternative hosts for the generalist parasitoid Diaeretiella rapae (Hymenoptera: Braconidae)?. Appl Entomol Zool 58, 205–217 (2023).	https://doi.org/10.1007/s13355-023-00822-z
ON566086.1	MperBole2014B	2	Brassica oleracea	Myzus persicae	France	Derocles, S.A.P., Navasse, Y., Gardin, P. et al. After spring, after crops: which alternative hosts for the generalist parasitoid Diaeretiella rapae (Hymenoptera: Braconidae)?. Appl Entomol Zool 58, 205–217 (2023).	https://doi.org/10.1007/s13355-023-00822-z
ON566087.1	MperBole2014C	2	Brassica oleracea	Myzus persicae	France	Derocles, S.A.P., Navasse, Y., Gardin, P. et al. After spring, after crops: which alternative hosts for the generalist parasitoid Diaeretiella rapae (Hymenoptera: Braconidae)?. Appl Entomol Zool 58, 205–217 (2023).	https://doi.org/10.1007/s13355-023-00822-z
ON566088.1	BbraBnap2015A	2	Brassica napus	Brevicorynae brassicae	France	Derocles, S.A.P., Navasse, Y., Gardin, P. et al. After spring, after crops: which alternative hosts for the generalist parasitoid Diaeretiella rapae (Hymenoptera: Braconidae)?. Appl Entomol Zool 58, 205–217 (2023).	https://doi.org/10.1007/s13355-023-00822-z
ON566089.1	BbraBnap2015B	2	Brassica napus	Brevicorynae brassicae	France	Derocles, S.A.P., Navasse, Y., Gardin, P. et al. After spring, after crops: which alternative hosts for the generalist parasitoid Diaeretiella rapae (Hymenoptera: Braconidae)?. Appl Entomol Zool 58, 205–217 (2023).	https://doi.org/10.1007/s13355-023-00822-z
ON566090.1	BbraBnap2015C	2	Brassica napus	Brevicorynae brassicae	France	Derocles, S.A.P., Navasse, Y., Gardin, P. et al. After spring, after crops: which alternative hosts for the generalist parasitoid Diaeretiella rapae (Hymenoptera: Braconidae)?. Appl Entomol Zool 58, 205–217 (2023).	https://doi.org/10.1007/s13355-023-00822-z
ON566091.1	AfabChen2014A	2	Chenopodium sp.	Aphis fabae	France	Derocles, S.A.P., Navasse, Y., Gardin, P. et al. After spring, after crops: which alternative hosts for the generalist parasitoid Diaeretiella rapae (Hymenoptera: Braconidae)?. Appl Entomol Zool 58, 205–217 (2023).	https://doi.org/10.1007/s13355-023-00822-z
ON566092.1	MperBole2015A	2	Brassica oleracea	Myzus persicae	France	Derocles, S.A.P., Navasse, Y., Gardin, P. et al. After spring, after crops: which alternative hosts for the generalist parasitoid Diaeretiella rapae (Hymenoptera: Braconidae)?. Appl Entomol Zool 58, 205–217 (2023).	https://doi.org/10.1007/s13355-023-00822-z
ON566093.1	MperBole2015B	2	Brassica oleracea	Myzus persicae	France	Derocles, S.A.P., Navasse, Y., Gardin, P. et al. After spring, after crops: which alternative hosts for the generalist parasitoid Diaeretiella rapae (Hymenoptera: Braconidae)?. Appl Entomol Zool 58, 205–217 (2023).	https://doi.org/10.1007/s13355-023-00822-z
ON566094.1	MperBole2015C	2	Brassica oleracea	Myzus persicae	France	Derocles, S.A.P., Navasse, Y., Gardin, P. et al. After spring, after crops: which alternative hosts for the generalist parasitoid Diaeretiella rapae (Hymenoptera: Braconidae)?. Appl Entomol Zool 58, 205–217 (2023).	https://doi.org/10.1007/s13355-023-00822-z
ON566095.1	BbraBole2015A	2	Brassica oleracea	Brevicorynae brassicae	France	Derocles, S.A.P., Navasse, Y., Gardin, P. et al. After spring, after crops: which alternative hosts for the generalist parasitoid Diaeretiella rapae (Hymenoptera: Braconidae)?. Appl Entomol Zool 58, 205–217 (2023).	https://doi.org/10.1007/s13355-023-00822-z
ON566096.1	BbraBole2015B	2	Brassica oleracea	Brevicorynae brassicae	France	Derocles, S.A.P., Navasse, Y., Gardin, P. et al. After spring, after crops: which alternative hosts for the generalist parasitoid Diaeretiella rapae (Hymenoptera: Braconidae)?. Appl Entomol Zool 58, 205–217 (2023).	https://doi.org/10.1007/s13355-023-00822-z
ON566097.1	BbraBole2015C	2	Brassica oleracea	Brevicorynae brassicae	France	Derocles, S.A.P., Navasse, Y., Gardin, P. et al. After spring, after crops: which alternative hosts for the generalist parasitoid Diaeretiella rapae (Hymenoptera: Braconidae)?. Appl Entomol Zool 58, 205–217 (2023).	https://doi.org/10.1007/s13355-023-00822-z
ON566098.1	BbraBole2014A	2	Brassica oleracea	Brevicorynae brassicae	France	Derocles, S.A.P., Navasse, Y., Gardin, P. et al. After spring, after crops: which alternative hosts for the generalist parasitoid Diaeretiella rapae (Hymenoptera: Braconidae)?. Appl Entomol Zool 58, 205–217 (2023).	https://doi.org/10.1007/s13355-023-00822-z
ON566099.1	BbraBole2014B	2	Brassica oleracea	Brevicorynae brassicae	France	Derocles, S.A.P., Navasse, Y., Gardin, P. et al. After spring, after crops: which alternative hosts for the generalist parasitoid Diaeretiella rapae (Hymenoptera: Braconidae)?. Appl Entomol Zool 58, 205–217 (2023).	https://doi.org/10.1007/s13355-023-00822-z
ON566100.1	BbraBole2014C	2	Brassica oleracea	Brevicorynae brassicae	France	Derocles, S.A.P., Navasse, Y., Gardin, P. et al. After spring, after crops: which alternative hosts for the generalist parasitoid Diaeretiella rapae (Hymenoptera: Braconidae)?. Appl Entomol Zool 58, 205–217 (2023).	https://doi.org/10.1007/s13355-023-00822-z
ON566101.1	SaveTaes2015A	2	Triticum aestivum	Sitobion avenae	France	Derocles, S.A.P., Navasse, Y., Gardin, P. et al. After spring, after crops: which alternative hosts for the generalist parasitoid Diaeretiella rapae (Hymenoptera: Braconidae)?. Appl Entomol Zool 58, 205–217 (2023).	https://doi.org/10.1007/s13355-023-00822-z
ON566102.1	SaveTaes2015B	2	Triticum aestivum	Sitobion avenae	France	Derocles, S.A.P., Navasse, Y., Gardin, P. et al. After spring, after crops: which alternative hosts for the generalist parasitoid Diaeretiella rapae (Hymenoptera: Braconidae)?. Appl Entomol Zool 58, 205–217 (2023).	https://doi.org/10.1007/s13355-023-00822-z
ON566103.1	SaveTaes2015C	2	Triticum aestivum	Sitobion avenae	France	Derocles, S.A.P., Navasse, Y., Gardin, P. et al. After spring, after crops: which alternative hosts for the generalist parasitoid Diaeretiella rapae (Hymenoptera: Braconidae)?. Appl Entomol Zool 58, 205–217 (2023).	https://doi.org/10.1007/s13355-023-00822-z
ON566110.1	BbraBvul2014A	2	Barbarea vulgaris	Brevicorynae brassicae	France	Derocles, S.A.P., Navasse, Y., Gardin, P. et al. After spring, after crops: which alternative hosts for the generalist parasitoid Diaeretiella rapae (Hymenoptera: Braconidae)?. Appl Entomol Zool 58, 205–217 (2023).	https://doi.org/10.1007/s13355-023-00822-z
ON566111.1	BbraBvul2014B	2	Barbarea vulgaris	Brevicorynae brassicae	France	Derocles, S.A.P., Navasse, Y., Gardin, P. et al. After spring, after crops: which alternative hosts for the generalist parasitoid Diaeretiella rapae (Hymenoptera: Braconidae)?. Appl Entomol Zool 58, 205–217 (2023).	https://doi.org/10.1007/s13355-023-00822-z
ON566112.1	BbraBvul2014C	2	Barbarea vulgaris	Brevicorynae brassicae	France	Derocles, S.A.P., Navasse, Y., Gardin, P. et al. After spring, after crops: which alternative hosts for the generalist parasitoid Diaeretiella rapae (Hymenoptera: Braconidae)?. Appl Entomol Zool 58, 205–217 (2023).	https://doi.org/10.1007/s13355-023-00822-z
ON566113.1	MperChen2014A	2	Chenopodium sp.	Myzus persicae	France	Derocles, S.A.P., Navasse, Y., Gardin, P. et al. After spring, after crops: which alternative hosts for the generalist parasitoid Diaeretiella rapae (Hymenoptera: Braconidae)?. Appl Entomol Zool 58, 205–217 (2023).	https://doi.org/10.1007/s13355-023-00822-z
ON566114.1	MperChen2014B	2	Chenopodium sp.	Myzus persicae	France	Derocles, S.A.P., Navasse, Y., Gardin, P. et al. After spring, after crops: which alternative hosts for the generalist parasitoid Diaeretiella rapae (Hymenoptera: Braconidae)?. Appl Entomol Zool 58, 205–217 (2023).	https://doi.org/10.1007/s13355-023-00822-z
ON566115.1	MperChen2014C	2	Chenopodium sp.	Myzus persicae	France	Derocles, S.A.P., Navasse, Y., Gardin, P. et al. After spring, after crops: which alternative hosts for the generalist parasitoid Diaeretiella rapae (Hymenoptera: Braconidae)?. Appl Entomol Zool 58, 205–217 (2023).	https://doi.org/10.1007/s13355-023-00822-z
ON566116.1	BbraBvul2015A	2	Barbarea vulgaris	Brevicorynae brassicae	France	Derocles, S.A.P., Navasse, Y., Gardin, P. et al. After spring, after crops: which alternative hosts for the generalist parasitoid Diaeretiella rapae (Hymenoptera: Braconidae)?. Appl Entomol Zool 58, 205–217 (2023).	https://doi.org/10.1007/s13355-023-00822-z
ON566117.1	BbraBvul2015B	2	Barbarea vulgaris	Brevicorynae brassicae	France	Derocles, S.A.P., Navasse, Y., Gardin, P. et al. After spring, after crops: which alternative hosts for the generalist parasitoid Diaeretiella rapae (Hymenoptera: Braconidae)?. Appl Entomol Zool 58, 205–217 (2023).	https://doi.org/10.1007/s13355-023-00822-z
ON566118.1	BbraBvul2015C	2	Barbarea vulgaris	Brevicorynae brassicae	France	Derocles, S.A.P., Navasse, Y., Gardin, P. et al. After spring, after crops: which alternative hosts for the generalist parasitoid Diaeretiella rapae (Hymenoptera: Braconidae)?. Appl Entomol Zool 58, 205–217 (2023).	https://doi.org/10.1007/s13355-023-00822-z
ON566119.1	BbraSalb2014A	2	Sinapsis alba	Brevicorynae brassicae	France	Derocles, S.A.P., Navasse, Y., Gardin, P. et al. After spring, after crops: which alternative hosts for the generalist parasitoid Diaeretiella rapae (Hymenoptera: Braconidae)?. Appl Entomol Zool 58, 205–217 (2023).	https://doi.org/10.1007/s13355-023-00822-z
ON566120.1	BbraSalb2014B	2	Sinapsis alba	Brevicorynae brassicae	France	Derocles, S.A.P., Navasse, Y., Gardin, P. et al. After spring, after crops: which alternative hosts for the generalist parasitoid Diaeretiella rapae (Hymenoptera: Braconidae)?. Appl Entomol Zool 58, 205–217 (2023).	https://doi.org/10.1007/s13355-023-00822-z
ON566121.1	BbraSalb2014C	2	Sinapsis alba	Brevicorynae brassicae	France	Derocles, S.A.P., Navasse, Y., Gardin, P. et al. After spring, after crops: which alternative hosts for the generalist parasitoid Diaeretiella rapae (Hymenoptera: Braconidae)?. Appl Entomol Zool 58, 205–217 (2023).	https://doi.org/10.1007/s13355-023-00822-z
ON566122.1	BbraSoff2014A	2	Sisymbrium officinalis	Brevicorynae brassicae	France	Derocles, S.A.P., Navasse, Y., Gardin, P. et al. After spring, after crops: which alternative hosts for the generalist parasitoid Diaeretiella rapae (Hymenoptera: Braconidae)?. Appl Entomol Zool 58, 205–217 (2023).	https://doi.org/10.1007/s13355-023-00822-z
ON566123.1	BbraSoff2014B	2	Sisymbrium officinalis	Brevicorynae brassicae	France	Derocles, S.A.P., Navasse, Y., Gardin, P. et al. After spring, after crops: which alternative hosts for the generalist parasitoid Diaeretiella rapae (Hymenoptera: Braconidae)?. Appl Entomol Zool 58, 205–217 (2023).	https://doi.org/10.1007/s13355-023-00822-z
ON759200.1	ksnuAPa46	2			S.korea	Kim,S. and Lee,G. Direct Submission
ON759201.1	ksnuAPa47	2			S.korea	Kim,S. and Lee,G. Direct Submission
ON838170.1	ksnuAP189	12			S.korea	Kim,S. and Lee,G. Direct Submission
OQ029511.1	BB05	2			Italy	Kocic,K. and Tomanovic,Z. Direct Submission
PV643399	S21_194_LCO1490	2	Brassica napus	Brevicorynae brassicae	Serbia
PV643400	S21_190_LCO1490	2	Brassica napus	Brevicorynae brassicae	Serbia
PV643401	S21_167_LCO1490	2	Brassica napus	Brevicorynae brassicae	Serbia
PV643402	S21_132_LCO1490	2	Brassica napus	Brevicorynae brassicae	Serbia
PV643403	S21_111_LCO1490	2	Brassica napus	Brevicorynae brassicae	Serbia
PV643404	S21_105_LCO1490	2	Brassica napus	Brevicorynae brassicae	Serbia
PV643405	S21_103_LCO1490	3	Brassica napus	Brevicorynae brassicae	Serbia
PV643406	5_2022_LCO1490	2	Brassica napus	Brevicorynae brassicae	Serbia
PV643407	258_2022_LCO1490	2	Brassica napus	Brevicorynae brassicae	Serbia
PV643408	S21_212_LCO1490	2	Brassica napus	Brevicorynae brassicae	Serbia
PV643409	13_2_2022_LCO1490	2	Brassica napus	Brevicorynae brassicae	Serbia
PV643410	110_2022_LCO1490	2	Brassica napus	Brevicorynae brassicae	Serbia
PV643411	13_1_2022_LCO1490	2	Brassica napus	Brevicorynae brassicae	Serbia
PV643412	86_2023_LCO1490	2	Brassica napus	Brevicorynae brassicae	Serbia
PV643413	76_2023_LCO1490	2	Brassica napus	Brevicorynae brassicae	Serbia
PV643414	66_2023_LCO1490	2	Brassica napus	Brevicorynae brassicae	Serbia
PV643415	15_2022_LCO1490	3	Brassica napus	Brevicorynae brassicae	Serbia
PV643416	54_2023_LCO1490	2	Brassica napus	Brevicorynae brassicae	Serbia
PV643417	35_2023_LCO1490	2	Brassica napus	Brevicorynae brassicae	Serbia
PV643418	25_2022_LCO1490	2	Brassica napus	Brevicorynae brassicae	Serbia
PV643419	Dr12	2	Raphanus raphanistrum	Brevicorinae brasicae	Serbia
PV643420	Dr13_1	4	Raphanus sativus	Brevicoryne brassicae, Aulacorthum solani	Montenegro
PV643421	Dr13_2	3	Raphanus sativus	Brevicoryne brassicae, Aulacorthum solani	Montenegro
PV643422	Dr13_4	5	Raphanus sativus	Brevicoryne brassicae, Aulacorthum solani	Montenegro
PV643423	Dr10_1	6	Raphanus sativus	Aulacorthum solani, Brevicoryne brassicae	Montenegro

## Sheet: S3
Species	GenBank
Aphidius uzbekistanicus	JN164752.1
Aphidius uzbekistanicus	OQ029509.1
Aphidius uzbekistanicus	KY832531.1
Aphidius absinthii	MT432010.1
Aphidius absinthii	MT432008.1
Aphidius absinthii	LC260567.1
Aphidius aquilus	MT432057.1
Aphidius aquilus	KP983793.1
Aphidius aquilus	JN620543.1
Aphidius areolatus	ON759205.1
Aphidius areolatus	MK123006.1
Aphidius areolatus	ON023733.1
Aphidius arvensis	MT432015.1
Aphidius arvensis	MG991999.1
Aphidius asiaticus	ON023731.1
Aphidius asiaticus	ON023730.1
Aphidius avenae	MT432043.1
Aphidius avenae	MF154144.1
Aphidius avenae	JQ723406.1
Aphidius avenaphis	JN164780.1
Aphidius avenaphis	JN164784.1
Aphidius avenaphis	JN164782.1
Aphidius balcanicus	MW020973.1
Aphidius balcanicus	MT432054.1
Aphidius balcanicus	MT432055.1
Aphidius banksae	MT432033.1
Aphidius banksae	MG987165.1
Aphidius banksae	MG987170.1
Aphidius colemani	KM054519.1
Aphidius colemani	MT878024.1
Aphidius colemani	MT877755.1
Aphidius eadyi	MG987155.1
Aphidius eadyi	KP983802.1
Aphidius eadyi	JN620550.1
Aphidius ericaphidis	KY513291.1
Aphidius ericaphidis	KC211024.1
Aphidius ericaphidis	MT432046.1
Aphidius ervi	MF935614.1
Aphidius ervi	HQ929813.1
Aphidius ervi	KR878685.1
Aphidius funebris	ON838159.1
Aphidius funebris	KR880334.1
Aphidius funebris	KP983807.1
Aphidius gifuensis	OL874456.1
Aphidius gifuensis	OL874448.1
Aphidius gifuensis	LC260573.1
Aphidius hieraciorum	MT432038.1
Aphidius hortensis	MT432034.1
Aphidius hortensis	MT432035.1
Aphidius hortensis	MT432037
Aphidius leclanti	JQ723427.1
Aphidius leclanti	JQ723418.1
Aphidius leclanti	JQ723425.1
Aphidius longipetiolus	ON759156.1
Aphidius longipetiolus	ON759190.1
Aphidius longipetiolus	ON759160.1
Aphidius longistigmus	ON023725.1
Aphidius longistigmus	ON023728.1
Aphidius longistigmus	ON023726.1
Aphidius microlophii	MT432044.1
Aphidius microlophii	KP983814.1
Aphidius microlophii	JN620568.1
Aphidius phalangomyzi	MT432013.1
Aphidius platensis	KJ615365.1
Aphidius platensis	HQ929624.1
Aphidius platensis	MF807202.1
Euaphidius plocamaphidis	KP698110.1
Euaphidius plocamaphidis	KR931971.1
Euaphidius plocamaphidis	MF936933.1
Aphidius ribis	MT432028.1
Aphidius ribis	KP983818.1
Aphidius ribis	JN620578.1
Aphidius rosae	MT432040.1
Aphidius rosae	KP983826.1
Aphidius rosae	JN620582.1
Aphidius salicis	ON759178.1
Aphidius salicis	MN520410.1
Aphidius salicis	JN620584.1
Aphidius schimitscheki	MT432012.1
Aphidius schimitscheki	KR401533.1
Aphidius schimitscheki	JN620587.1
Euaphidius setiger	KP698111.1
Euaphidius setiger	MT432064.1
Euaphidius setiger	KP698112.1
Aphidius smithi	MG987152.1
Aphidius smithi	MG987145.1
Aphidius smithi	KJ716504.1
Aphidius sonchi	MT432025.1
Aphidius sonchi	KR894436.1
Aphidius sonchi	KP983833.1
Aphidius sussi	MT432023.1
Aphidius sussi	MF287642.1
Aphidius tanacetarius	MF287639.1
Aphidius tanacetarius	MT432021.1
Aphidius tanacetarius	MT432022.1
Aphidius transcaspicus	MF673884.1
Aphidius transcaspicus	MT222966.1
Aphidius transcaspicus	KY846681.1
Aphidius urticae	MF938828.1
Aphidius urticae	KR804898.1
Aphidius urticae	KR931345.1
Aphidius viaticus	JN620596.1
Aphidius viaticus	MT432029.1
Aphidius viaticus	MT432030.1
Euaphidius cingulatus	MF937127.1
Euaphidius cingulatus	MF934423.1
Euaphidius cingulatus	MG438956.1
Aphidius matricariae	MW270102.1
Aphidius matricariae	MT946093.1
Aphidius matricariae	KP983613.1
Aphidius rhopalosiphi	JN164777.1
Aphidius rhopalosiphi	MF929593.1
Aphidius rhopalosiphi	MT945972.1
Aphidius tarsalis	MG444619.1
Aphidius tarsalis	MG442108.1
Aphidius tarsalis	KT959813.1

## Sheet: S4
Haplotype	H23	H22	H21	H20	H19	H18	H17	H16	H15	H14	H13	H12	H11	H10	H9	H8	H7	H6	H5	H3	H4	H2
H23
H22	0.00457318
H21	0.00610458	0.00152207
H20	0.00846896	0.0101784	0.0118936
H19	0.00373396	0.00561014	0.00749338	0.00938374
H18	0.00722276	0.00904426	0.0108724	0.00922787	0.00824761
H17	0.00384247	0.00576926	0.0077035	0.00964525	0.0040191	0.00786157
H16	0.0031074	0.00466747	0.00623241	0.00847691	0.00373834	0.0072334	0.00384155
H15	0.00769421	0.00924701	0.0108046	0.00338625	0.00943424	0.00905822	0.00965557	0.00784945
H14	0.00605149	0.00808401	0.0101248	0.00808401	0.00657904	0.00201208	0.00625331	0.00606068	0.00809734
H13	0.00709465	0.00888356	0.0106789	0.00912681	0.00814682	0.00360362	0.00776995	0.00710492	0.00889703	0.00201208
H12	0.00489398	0.00653333	0.00817807	0.00728273	0.00608833	0.00540788	0.00581398	0.00500211	0.00654873	0.00201208	0.00531212
H11	0.00610693	0.00763833	0.00917443	0.0118791	0.0056075	0.0108526	0.00577206	0.00622754	0.0107855	0.0101083	0.0106598	0.00817537
H10	0.00457494	0.00610399	0.00763774	0.0101718	0.0056075	0.00903521	0.00577206	0.00466564	0.00923806	0.00807682	0.00887483	0.00653266	0.00439402
H9	0.00763833	0.00610458	0.00764068	0.0135943	0.00936956	0.0126807	0.00964149	0.00779248	0.0123431	0.0121491	0.0124551	0.00982011	0.010353	0.00886439
H8	0.00778097	0.00621846	0.00778341	0.0118791	0.00748632	0.0108526	0.00770725	0.00779248	0.0125562	0.0101083	0.0106598	0.0100168	0.0107837	0.00923268	0.00614207
H7	0.00318219	0.00158983	0.00318472	0.00887483	0.00393218	0.00722276	0.00384247	0.00324874	0.00800207	0.00605149	0.00709465	0.00489398	0.00624032	0.00467475	0.00470221	0.00487015
H6	0.00546701	0.00729517	0.00913003	0.0109717	0.00402719	0.00928694	0.00384987	0.00546451	0.0109793	0.00807682	0.00918458	0.0073353	0.0091368	0.00729938	0.0109717	0.0091368	0.00546701
H5	0.00729601	0.00913425	0.0109793	0.0128311	0.00808401	0.0111762	0.00771836	0.00730187	0.0128472	0.0101248	0.0110527	0.00918458	0.0109691	0.00913003	0.0128141	0.0109691	0.00729601	0.00546701
H3	0.00363885	0.00546701	0.00730187	0.00546701	0.00403228	0.00743508	0.00384894	0.003643	0.00547451	0.00606068	0.00735307	0.00549706	0.00729517	0.00546451	0.00913003	0.00729517	0.00363885	0.00546451	0.00730187
H4	0.00546701	0.00730187	0.0091435	0.00730187	0.00606068	0.00931126	0.00578318	0.00547451	0.00731274	0.00809734	0.00920836	0.00734208	0.00913003	0.00729601	0.0109717	0.00913003	0.00546701	0.00729601	0.0091435	0.00181818
H2	0.00159172	0.00318662	0.00478662	0.0067819	0.00186916	0.00541522	0.00191847	0.00159236	0.00641034	0.00403228	0.0053192	0.00340934	0.00478663	0.00318726	0.00638663	0.00638663	0.00166044	0.00363969	0.00546701	0.00181818	0.003643
H1	0.00476192	0.00317461	0.00158479	0.010499	0.00580556	0.00904426	0.00576926	0.00480965	0.00957155	0.00808401	0.00888356	0.00660889	0.00795427	0.00635618	0.00635682	0.00640773	0.00160772	0.00729517	0.00913425	0.00546701	0.00730187	0.00327534
